# Supplementary material for: Morphological asymmetry, sex and dominant somatotype among Polish youth
Source: PLoS One. 2020 Sep 11;15(9):e0238706. doi: 10.1371/journal.pone.0238706 (PMC7485883; doi:10.1371/journal.pone.0238706)
Supplement: S1 Database — (XLSX) [file pone.0238706.s001.xlsx]

## Sheet: Database - female
Code	SEX	DECIMAL AGE	HEIGHT [cm]	WEIGHT [kg]	TBWP [%]	FATP [%]	FATM [kg]	PMM [%]	PMM [kg]	FFM [kg]	RLFATP [%]	RLFATM [kg]	RLPMM [%]	RLPMM [kg]	RLFFM [kg]	LLFATP [%]	LLFATM [kg]	LLPMM [%]	LLPMM [kg]	LLFFM [kg]	RAFATP [%]	RAFATM [kg]	RAPMM [%]	RAPMM [kg]	RAFFM [kg]	LAFATP [%]	LAFATM [kg]	LAPMM [%]	LAPMM [kg]	LAFFM [kg]	TRFATP [%]	TRFATM [kg]	TRPMM [%]	TRPMM [kg]	TRFFM [kg]	Elbow width [cm]	Knee width [cm]	Subscapular skinfold [mm]	Triceps skinfold [mm]	Suprailiac skinfold [mm]	Calf skinfold [mm]	Arm circumference [cm]	Calf circumference [cm]	MESO	ECTO	ENDO
5	F	19.1667	166.5	76.4	50.79	34.4	27.8	50.4	38.51	53	36.8	5.4	8.8	6.72	9.3	38	5.4	8.4	6.42	8.9	35.8	1.5	2.6	1.99	2.8	37.9	1.7	2.5	1.91	2.7	31.9	13.8	28.1	21.47	29.4	6.5	9.6	27.5	21.4	24.2	12.2	31	36.5	3.5	0.4	6.7
7	F	19.25	163.5	44.2	60.16	11.6	5.2	37.4	16.53	39.3	22	1.9	6.3	2.78	6.7	20.7	1.7	6.2	2.74	6.6	10	0.2	1.7	0.75	1.8	12.8	0.3	1.6	0.71	1.7	4.9	1.2	21.6	9.55	22.5	5.7	8.3	9	11.2	7.4	9.8	21.5	30	1.9	5.5	2.9
8	F	19.75	169.5	73.9	53.86	31.2	24.6	51.5	38.06	54.3	34.2	4.9	8.9	6.58	9.4	35.1	4.9	8.5	6.28	9	32.1	1.3	2.6	1.92	2.8	33.8	1.4	2.6	1.92	2.8	28.6	12.1	28.9	21.36	30.3	6.5	9	17.2	11.6	15.6	10.6	29	37.5	3.6	1.2	4.5
10	F	18.9167	174.8	60.9	57.31	21.1	12.7	45.3	27.59	47.7	24.6	2.7	7.8	4.75	8.2	24.3	2.6	7.6	4.63	8.1	19	0.5	2.1	1.28	2.3	20.3	0.6	2.1	1.28	2.2	19.1	6.3	25.7	15.65	26.9	6	9	8.2	15.6	11.6	14.2	23	35	1.9	4.2	3.7
13	F	19.9167	161	49.7	60.36	17.4	8.7	38.9	19.33	41	26.8	2.5	6.5	3.23	6.9	27.1	2.5	6.3	3.13	6.7	15.9	0.4	1.8	0.89	2	17.7	0.4	1.7	0.84	1.9	11	2.9	22.6	11.23	23.6	6.2	9	17.4	22	31	21	29	36	3.1	3.7	6.5
17	F	19.1667	161.7	64	52.81	30.5	20.2	43.9	28.1	46.2	35.5	4.3	7.4	4.74	7.8	35.4	4.2	7.3	4.67	7.7	33.6	1.1	2	1.28	2.2	33.1	1.1	2.1	1.34	2.3	26.5	9.5	25.1	16.06	26.2	6.2	8.8	10.2	23.8	11.2	10	27	38	3.4	1.3	4.6
18	F	19	165.3	60.1	50.75	29.8	17.7	39.6	23.8	41.6	33.4	3.6	6.8	4.09	7.2	32.4	3.4	6.8	4.09	7.2	29.3	0.8	1.8	1.08	2	30.5	0.9	1.8	1.08	1.9	27.8	9	22.4	13.46	23.4	5.9	9.1	14.2	16.6	26	18.7	25	35	2.5	2.6	5.5
20	F	18.9167	165.8	51	60.96	16.3	8.4	41	20.91	43.2	23.4	2.3	6.9	3.52	7.4	25.4	2.4	6.6	3.37	7	13.3	0.3	1.9	0.97	2.1	13.5	0.3	1.9	0.97	2	11.2	3.1	23.7	12.09	24.8	5.8	8.3	8.4	9.6	9	10	23.5	32.5	2.4	4.4	2.8
21	F	19.0833	168.6	61	52.13	30.3	18.9	41.2	25.13	43.4	33	3.7	7.1	4.33	7.5	34.2	3.8	6.8	4.15	7.2	27.1	0.8	2	1.22	2.2	29.6	0.9	1.9	1.16	2.1	28.5	9.8	23.4	14.27	24.4	5.5	8.5	11.2	20.6	20.2	16.4	26	34	2.1	3	5.2
22	F	18.9167	166.5	52.6	60.17	15.9	8.5	42.5	22.36	44.6	22.3	2.2	7.3	3.84	7.7	22.3	2.2	7.1	3.73	7.5	16.7	0.4	1.9	1	2.1	16.7	0.4	1.9	1	2	11.6	3.3	24.3	12.78	25.4	6.1	8.3	6.2	6.2	8.4	8.6	23.5	34	2.8	4.2	2.1
24	F	19.3333	158.4	59.8	53.01	21.6	11.9	41.1	24.58	43.3	29	3	7	4.19	7.4	29.2	3	6.8	4.07	7.2	22.4	0.6	1.9	1.14	2.1	24.5	0.7	1.9	1.14	2	15.9	4.7	23.5	14.05	24.6	6	9	14.2	16.6	17	16.2	26	36	3.2	1.3	4.8
25	F	22.0833	156.1	59.8	56.19	22.2	13.1	43.7	26.13	45.9	30	3.4	7.4	4.43	7.8	31.1	3.4	7.1	4.25	7.5	27	0.8	2	1.2	2.1	25.6	0.8	2.1	1.26	2.2	15.5	4.8	25.1	15.01	26.3	6.2	8.9	16	16	15	13.6	28	36	3.7	0.9	4.7
26	F	19.6667	163.2	44	60.11	25	14.1	40	17.6	42.1	32.6	3.4	6.6	2.9	7	32	3.3	6.5	2.86	6.9	23.3	0.6	1.9	0.84	2	24.3	0.7	1.9	0.84	2	20.4	6.2	23.1	10.16	24.2	5.6	8.4	15	13.6	21.6	14.4	24	32	2.3	5.5	5
27	F	18.8333	155	71.7	51.05	29.7	21.1	47.4	33.99	50	36.4	4.9	8	5.74	8.5	35.7	4.7	8	5.74	8.5	36.6	1.4	2.2	1.58	2.4	37.3	1.5	2.3	1.65	2.4	23.6	8.7	26.9	19.29	28.2	6.4	9.3	24.8	22	24.8	13.4	29.5	40.5	4.4	-1	6.6
28	F	19.6667	159.6	57.5	56.87	22.6	13.1	42.3	24.32	44.6	30.5	3.3	7.1	4.08	7.5	29.4	3.1	7	4.03	7.4	25.7	0.7	1.9	1.09	2.1	25.1	0.7	1.9	1.09	2.1	17.2	5.3	24.4	14.03	25.6	5.8	8.8	10.8	14.2	10.8	12.6	25	36	3.2	1.9	3.7
29	F	19.1667	172.6	68.1	55.51	26.8	18.9	49.1	33.44	51.6	30.4	3.9	8.4	5.72	8.9	29.7	3.7	8.3	5.65	8.8	26.6	0.9	2.4	1.63	2.6	28.7	1	2.3	1.57	2.5	24.5	9.4	27.7	18.86	29	6.3	9.1	11	12	14	14.4	27	36.5	2.9	2.6	3.9
30	F	19.25	156.7	57.7	54.42	23.9	13.4	40.7	23.48	42.9	31.8	3.4	6.8	3.92	7.3	31.9	3.3	6.7	3.87	7.1	25.5	0.7	1.9	1.1	2.1	26.7	0.7	1.9	1.1	2	17.7	5.3	23.4	13.5	24.5	5.8	8.5	18.6	12.2	28.6	15.6	25.5	35.5	3.3	1.3	5.7
31	F	21.5833	164.4	74	46.89	32	22.3	45.1	33.37	47.4	35.9	4.6	7.7	5.7	8.1	36.2	4.5	7.5	5.55	7.9	32.7	1.2	2.2	1.63	2.4	34.3	1.2	2.2	1.63	2.3	29	10.9	25.5	18.87	26.7	6.9	9	29.4	21.6	31	28	29	39	3.1	0.3	7.2
32	F	18.75	168.4	76.2	48.69	34.7	27	48	36.58	50.7	35.8	5	8.5	6.48	9	36.1	4.9	8.2	6.25	8.7	36.5	1.4	2.3	1.75	2.5	37.9	1.5	2.3	1.75	2.5	33.5	14.1	26.7	20.35	28	6.1	9.5	18	15	26.6	16.6	28.5	36.5	3.1	0.7	5.7
33	F	19.8333	184.4	67	60.87	13.2	9.3	58.4	39.13	61.2	10.1	1.2	10.3	6.9	10.9	10.4	1.2	10	6.7	10.6	13.9	0.6	3.2	2.14	3.4	13.6	0.6	3.3	2.21	3.5	14.9	5.8	31.6	21.17	32.9	7	9.4	10	8.2	11.2	11.6	26	33.5	2.1	4.9	3.1
34	F	20.0833	176.2	66.9	49.93	33.2	22.7	43.3	28.97	45.6	37.5	4.6	7.2	4.82	7.6	37.4	4.5	7.1	4.75	7.5	31.8	1.1	2.1	1.4	2.3	32.5	1.1	2.1	1.4	2.3	30.7	11.5	24.8	16.59	25.9	6.6	9	18.8	16.2	25.8	12.2	28	36	2.7	3.4	5.8
35	F	19.5	163.7	56	60.79	18.3	10.6	44.9	25.14	47.2	26.3	2.8	7.5	4.2	8	25.7	2.7	7.4	4.14	7.8	19.9	0.6	2.1	1.18	2.3	20.5	0.6	2.1	1.18	2.2	12.7	3.9	25.8	14.45	26.9	6	8.5	11	13.8	12	12.2	24.5	35	2.8	3	3.8
36	F	19	169.6	74.3	48.99	35.1	26.8	47.2	35.07	49.7	36.1	5	8.3	6.17	8.8	36.1	4.9	8.1	6.02	8.6	37.7	1.4	2.2	1.63	2.4	38.1	1.5	2.3	1.71	2.4	33.8	14.1	26.3	19.54	27.5	6.5	9.9	11.8	20.6	14.2	18.6	28.5	38.5	3.1	1.2	4.7
37	F	18.8333	159.3	49.4	55.26	29.8	15.8	35.4	17.49	37.3	34	3.4	6.2	3.06	6.6	34.3	3.4	6.1	3.01	6.4	32.2	0.8	1.5	0.74	1.7	33.2	0.8	1.5	0.74	1.7	26.2	7.4	20.1	9.93	21	5.9	8.4	13.2	13.6	16.4	7.8	22	31.5	2.5	3.4	4.4
39	F	19	152.9	46.8	60.74	17.7	8.9	39.3	18.39	41.4	29	2.8	6.5	3.04	6.9	29.2	2.8	6.3	2.95	6.7	21.3	0.5	1.8	0.84	1.9	19.7	0.5	1.8	0.84	1.9	8.9	2.4	22.9	10.72	24	5.5	8.1	10	7.6	12.2	7	23.5	31.5	3.2	2.7	3.1
40	F	21.25	163.2	58.3	56.95	22.4	13.1	43.2	25.19	45.4	28	3.1	7.4	4.31	7.9	27.8	3	7.3	4.26	7.7	25	0.7	2	1.17	2.1	25.6	0.7	2	1.17	2.1	18.1	5.6	24.5	14.28	25.6	6.3	8.6	9	11.2	14	13	25.5	37	3.3	2.5	3.6
41	F	18.8333	157.7	54.5	57.43	23.1	12.8	40.6	22.13	42.7	30.2	3.2	7	3.82	7.4	29.9	3.1	6.8	3.71	7.2	26.1	0.7	1.9	1.04	2	27.6	0.7	1.8	0.98	2	17.4	5.1	23.1	12.59	24.2	6	8.7	10.8	12.4	9.6	13.2	24	35.5	3.2	2.1	3.5
42	F	19.5	162.7	56.3	58.26	23.5	13.7	42.5	23.93	44.8	30.6	3.3	7.1	4	7.5	30.9	3.3	6.9	3.88	7.3	22.9	0.7	2	1.13	2.2	24	0.7	2	1.13	2.1	18.4	5.8	24.5	13.79	25.6	5.8	8.5	10.2	19.6	13.4	13.2	25	34.5	2.6	2.7	4.4
43	F	18.75	162	72.3	48.96	33.2	24	45.9	33.19	48.3	36.2	4.8	8	5.78	8.5	36.3	4.7	7.8	5.64	8.3	36.9	1.4	2.2	1.59	2.3	37.9	1.4	2.2	1.59	2.4	30.3	11.7	25.7	18.58	26.9	5.8	8	8.2	7.4	10	14.4	23.5	35.1	2.9	0.1	2.7
44	F	20.9167	164	67.9	49.63	32.3	21.9	43.6	29.6	46	36	4.4	7.4	5.02	7.9	35.4	4.3	7.4	5.02	7.8	34.3	1.1	2	1.36	2.2	34.5	1.2	2.1	1.43	2.3	29.5	10.8	24.7	16.77	25.9	5.4	8.4	7.2	13.2	10.4	10.6	22	33.5	2.3	1.1	3.2
45	F	19.25	171.7	55.4	57.94	24	13.8	41.7	23.1	43.9	27	2.8	7.2	3.99	7.7	27.1	2.8	7.1	3.93	7.5	22	0.6	1.9	1.05	2.1	23.7	0.6	1.9	1.05	2	22	7	23.6	13.07	24.6	5.9	8.7	7	10.2	15	8	23	34	2.3	4.6	3.4
46	F	19.4167	167	69.6	52.73	28.1	19.6	47.6	33.13	50.1	30.4	3.9	8.3	5.78	8.9	31.5	3.9	8	5.57	8.5	27.3	1	2.4	1.67	2.5	30.4	1.1	2.3	1.6	2.4	26.1	9.8	26.6	18.51	27.8	6.1	9.7	14	18.8	21.2	13.8	28.5	39	3.5	1.4	5.3
47	F	20.25	161.7	58.2	54.3	25.8	15	41	23.86	43.2	32.7	3.5	6.9	4.02	7.3	32.5	3.4	6.7	3.9	7.1	24.8	0.7	2	1.16	2.1	26.8	0.8	1.9	1.11	2.1	21.1	6.6	23.5	13.68	24.6	5.6	8.5	15.8	24.2	22	29	26.5	36.5	2.2	2.2	5.9
48	F	19.5833	174	55.7	58.89	19.6	10.9	42.4	23.62	44.8	24.5	2.5	7.2	4.01	7.7	24.6	2.4	7	3.9	7.5	18	0.5	1.9	1.06	2.1	17.3	0.4	1.9	1.06	2.1	16.6	5.1	24.4	13.59	25.5	6.1	9.1	9.4	11	12	9.8	23.5	33.5	2.2	5	3.4
49	F	19.75	162.5	58	57.76	21.2	12.3	43.5	25.23	45.7	26.6	2.9	7.6	4.41	8	27.7	2.9	7.2	4.18	7.7	22.3	0.6	2.1	1.22	2.2	24.6	0.7	2	1.16	2.1	16.7	5.1	24.6	14.27	25.7	6.1	8.5	12	12.6	11.8	13.8	24	34.5	2.7	2.4	3.8
56	F	18.9167	176.4	68.7	53.86	26.3	18.1	48	32.98	50.6	31.1	3.8	7.9	5.43	8.4	30.8	3.7	7.8	5.36	8.3	24.3	0.8	2.3	1.58	2.5	24.3	0.8	2.4	1.65	2.5	23.8	9	27.6	18.96	28.9	6.7	9.1	13.2	12.8	19	18.8	26.5	36	2.4	3.2	4.6
58	F	19.3333	156.6	59.1	57.19	21.8	12.9	43.8	25.89	46.2	29.8	3.3	7.3	4.31	7.8	29.2	3.2	7.2	4.26	7.7	24	0.7	2.1	1.24	2.2	24.9	0.7	2	1.18	2.2	16	5	25.2	14.89	26.4	6.5	9.2	10	8	10	8.3	25	36	3.9	1.1	3
59	F	19.75	166.8	53.7	58.66	20	10.7	41	22.02	43	25.7	2.6	7	3.76	7.4	26.9	2.6	6.7	3.6	7.1	19.8	0.5	1.9	1.02	2	19	0.5	1.9	1.02	2	15.7	4.6	23.5	12.62	24.5	6.1	9.2	8.2	14.2	10.2	12.8	23	34.5	2.4	4	3.4
60	F	19.6667	170.5	58	60.34	17.6	10.2	45.4	26.33	47.8	24.7	2.6	7.6	4.41	8	25.4	2.6	7.3	4.23	7.7	14.3	0.4	2.2	1.28	2.4	15.6	0.4	2.1	1.22	2.3	13	4.1	26.2	15.2	27.4	6	8.5	15.2	11	15	11	25	33	2.4	3.9	4.2
62	F	20.5	164.8	58.4	55.48	24.3	14.2	42	24.53	44.2	30.8	3.3	7	4.09	7.4	30.8	3.2	6.9	4.03	7.3	25.3	0.7	1.9	1.11	2.1	24.5	0.7	2	1.17	2.1	19.8	6.3	24.2	14.13	25.3	6.1	8.5	14.2	11.6	12.4	9.6	25	32.5	2.7	2.8	4
63	F	19.5	165.8	50.4	60.26	8.1	4.1	43.3	21.82	46.3	20.7	2	7.1	3.58	7.5	20.1	1.8	6.9	3.48	7.3	5.6	0.1	2.1	1.06	2.2	6.6	0.2	2	1.01	2.1	3	0.8	25.2	12.7	26.4	6.1	8.4	7.2	8.2	8	5.2	21.5	32	2.4	4.5	2.4
68	F	19.75	164.4	53	57.36	21.7	11.5	39.5	20.94	41.5	27.6	2.7	6.8	3.6	7.2	28.1	2.7	6.6	3.5	7	20.2	0.5	1.8	0.95	2	22.5	0.6	1.8	0.95	1.9	17.5	5	22.5	11.93	23.5	6	8.8	9.8	15.4	18.8	12	24.5	37	3	3.7	4.5
69	F	19.5833	177.9	70.6	56.37	23.1	16.3	51.6	36.43	54.3	28.2	3.6	8.5	6	9	28.8	3.5	8.2	5.79	8.7	20.4	0.7	2.6	1.84	2.8	20.5	0.7	2.6	1.84	2.7	20.1	7.8	29.7	20.97	31	6.9	9.5	10	9.6	10.2	10.4	27	37	3	3.2	3.1
71	F	20.5833	170	65.8	59.12	19.3	12.7	50.4	33.16	53.1	29.2	3.5	7.9	5.2	8.4	27	3.1	8	5.26	8.5	17.3	0.6	2.5	1.65	2.7	17.8	0.6	2.5	1.65	2.7	13.8	5	29.5	19.41	30.9	6.2	9.2	10.6	15.6	13	11.8	26	37	2.9	2.5	4.1
72	F	20.8333	166	64.8	58.33	20.3	13.2	49	31.75	51.6	27	3.2	8.2	5.31	8.7	27.6	3.2	7.9	5.12	8.4	19.6	0.6	2.4	1.56	2.6	20.8	0.7	2.4	1.56	2.5	15.7	5.5	28.1	18.21	29.4	6.3	8.8	10	11.2	11	8.4	26	35.5	3.2	1.9	3.4
75	F	18.9167	174.5	59.8	56.52	22.7	13.6	43.9	26.25	46.2	26.1	2.8	7.6	4.54	8	26.6	2.8	7.3	4.37	7.8	18.7	0.5	2.1	1.26	2.3	21.2	0.6	2	1.2	2.2	20.8	6.9	24.9	14.89	26	5.9	8.5	9	12	14	12	24.5	36	2.4	4.3	3.7
77	F	19.5	167.7	64.7	56.26	23.2	15	47.2	30.54	49.7	30.1	3.5	7.8	5.05	8.2	30.6	3.5	7.5	4.85	8	20.8	0.7	2.4	1.55	2.5	21.7	0.7	2.3	1.49	2.5	18.8	6.6	27.2	17.6	28.5	6	8.8	9.4	8.4	16.4	9.2	25	35.5	3.1	2.2	3.6
79	F	19.9167	158.2	48	60.5	13.3	6.8	42.1	20.21	44.3	22.4	2.2	7.2	3.46	7.6	22.1	2.1	7	3.36	7.4	15.4	0.4	1.9	0.91	2.1	17	0.4	1.9	0.91	2	6.4	1.7	24.1	11.57	25.2	6	8.4	8.6	12.2	8.2	8.4	24.5	34	3.2	3.5	3.1
81	F	18.8333	171	55.1	56.99	30.5	18.8	40.7	22.43	42.9	32.4	3.6	7.1	3.91	7.5	32.7	3.6	6.9	3.8	7.3	30.2	0.9	1.8	0.99	2	29.9	0.9	1.9	1.05	2	29.2	9.9	23	12.67	24.1	6.6	8.8	10.8	13.8	15.4	10.8	24	33	2.2	4.6	4.1
85	F	20.6667	176.8	61.6	56.66	24.7	15.6	45.3	27.9	47.7	27.2	3.1	7.8	4.8	8.2	26.5	2.9	7.7	4.74	8.1	20.1	0.6	2.2	1.36	2.4	23.4	0.7	2.1	1.29	2.3	23.7	8.3	25.5	15.71	26.7	5.9	8.7	9.2	15.8	15.8	12.4	24	34	1.8	4.4	4.2
86	F	19.4167	173.8	75.5	50.33	29.4	21.6	49.4	37.3	51.9	32.5	4.3	8.4	6.34	8.9	32.6	4.2	8.2	6.19	8.7	28.1	1	2.5	1.89	2.6	30.3	1.1	2.4	1.81	2.6	27.4	11	27.9	21.06	29.2	6.3	9.4	13.2	22.2	17.4	20.2	29	41.5	3.1	1.8	5.2
87	F	20.1667	173	62.9	57.55	21.7	13.7	46.9	29.5	49.4	28.4	3.2	7.7	4.84	8.2	28.4	3.2	7.5	4.72	8	18.2	0.6	2.3	1.45	2.5	19.2	0.6	2.3	1.45	2.4	17.9	6.2	27.1	17.05	28.4	6	8.5	8.4	12	12	14	26	34.5	2.4	3.5	3.4
88	F	19.0833	163.9	50.4	60.7	16.7	8.6	41	20.66	43.2	25.1	2.4	6.9	3.48	7.3	24.5	2.3	6.8	3.43	7.2	17.8	0.4	1.8	0.91	2	17	0.4	1.8	0.91	2	10.8	3	23.7	11.94	24.8	5.7	8.3	10.4	9.6	12	9	22.5	34	2.6	4.1	3.4
90	F	19.4167	169.8	63	55.56	24.3	15.3	45.4	28.6	47.8	29.9	3.4	7.6	4.79	8	30.6	3.4	7.3	4.6	7.8	20.5	0.6	2.3	1.45	2.4	22.2	0.7	2.2	1.39	2.4	20.8	7.1	26	16.38	27.2	6	8.7	10	13.6	17.4	10.8	20.6	34	1.9	2.9	4.2
93	F	19.75	160.5	55.5	54.41	23.3	12.5	39.1	21.7	41.2	27.9	2.8	6.9	3.83	7.3	28.4	2.8	6.7	3.72	7.1	25.9	0.7	1.7	0.94	1.9	26.8	0.7	1.7	0.94	1.9	19.3	5.5	22.1	12.27	23.1	5.3	8.2	8	16.2	11	8.4	26	36.5	3.3	2.5	3.7
95	F	19.4167	168.1	70	49.43	30.9	21.1	44.9	31.43	47.3	34.8	4.3	7.6	5.32	8	35.9	4.3	7.3	5.11	7.7	29.2	1	2.2	1.54	2.4	30	1	2.2	1.54	2.4	28.2	10.5	25.6	17.92	26.8	6.5	9.3	18.6	15.2	25.4	24.2	28	35.5	2.7	1.5	5.7
98	F	19.25	156.8	52.4	56.68	23.3	12.3	38.5	20.17	40.6	30.1	3	6.6	3.46	7	31.3	3.1	6.3	3.3	6.7	21.5	0.6	1.9	1	2	25	0.6	1.7	0.89	1.9	18	5.1	22	11.53	23	5.7	8.1	9	17.6	22.4	10.4	25.5	34.5	3.1	2.3	4.9
103	F	18.4167	159.9	53.3	57.97	19.3	10.1	40.1	21.37	42.2	27.2	2.7	6.8	3.62	7.2	28.1	2.7	6.5	3.46	6.9	19.3	0.5	1.9	1.01	2	19.8	0.5	1.8	0.96	2	13.5	3.8	23.1	12.31	24.1	5.9	8.4	12	19.2	12.2	15.2	24	33	2.4	2.8	4.4
104	F	19.0833	167.2	58.9	52.63	28.9	17.2	40.1	23.62	42.3	32	3.5	7	4.12	7.4	32.1	3.4	6.8	4.01	7.2	29	0.8	1.8	1.06	2	30.4	0.9	1.8	1.06	2	26.7	8.7	22.7	13.37	23.8	6.1	9.1	14	9.8	15.8	9.2	23.5	32.5	2.5	3.1	4.1
105	F	18.75	169.9	65.3	52.53	26.8	17.2	44.4	28.99	46.8	31	3.6	7.5	4.9	8	31.9	3.6	7.3	4.77	7.7	23.9	0.7	2.2	1.44	2.4	25.5	0.8	2.1	1.37	2.3	24.2	8.5	25.3	16.52	26.5	6.1	8.6	12	17.2	19.6	12.2	27.5	35.5	2.8	2.5	4.9
107	F	19	167.2	68	48.53	35	24.3	42.8	29.1	45.1	35.9	4.5	7.5	5.1	7.9	36.1	4.4	7.3	4.96	7.8	35.4	1.2	2	1.36	2.1	36	1.2	2	1.36	2.2	34.3	13.1	24	16.32	25.1	6	9.3	22.8	21	24.6	15	28	38	3.1	1.6	6.4
111	F	21.1667	167.2	51.5	59.22	17.5	8.9	39.6	20.39	41.7	25.6	2.4	6.6	3.4	7	24.9	2.3	6.5	3.35	6.9	17.3	0.4	1.8	0.93	1.9	16.4	0.4	1.8	0.93	1.9	12.5	3.4	22.9	11.79	24	6	8.1	11.2	11	18	9	24	32.5	2.4	4.6	4.2
112	F	20.3333	166.6	57.6	57.47	23.4	13.8	42.9	24.71	45.2	28.8	3.1	7.3	4.2	7.7	29.3	3.1	7	4.03	7.5	22.6	0.6	2	1.15	2.2	23	0.6	2	1.15	2.2	19.8	6.3	24.6	14.17	25.7	5.7	8.5	7	15	14	8.2	26	35.5	3	3.2	3.8
117	F	18.9167	161.8	43.4	50.92	30.4	13.2	28.7	12.46	30.2	41.2	3.8	5.1	2.21	5.4	41.6	3.8	5	2.17	5.3	42.3	0.9	1.1	0.48	1.2	43.1	1	1.2	0.52	1.3	18.3	3.8	16.3	7.07	17.1	5.6	8.3	8	14	9.2	17.4	22	31.5	1.9	5.4	3.3
118	F	22.1667	166.8	60.8	59.87	19.9	12.4	47.1	28.64	49.7	26	3	7.9	4.8	8.4	27.1	3	7.6	4.62	8.1	18.6	0.6	2.3	1.4	2.5	19	0.6	2.3	1.4	2.4	15.8	5.3	27	16.42	28.3	6.3	8.5	9.8	10	23	11	26.5	36	3.2	2.7	4.4
121	F	18.5833	158	51	56.47	22.8	11.6	37.4	19.07	39.4	30	2.9	6.4	3.26	6.8	29.8	2.8	6.3	3.21	6.7	24.7	0.6	1.7	0.87	1.8	26.2	0.6	1.6	0.82	1.8	17.2	4.7	21.4	10.91	22.4	5.7	8.7	11.2	12.6	16.8	11.4	23.5	31.5	2.6	2.8	4.2
122	F	18.9167	168.1	65.8	50.46	31	20.4	43.2	28.43	45.4	31.4	3.8	7.8	5.13	8.2	32.7	3.8	7.4	4.87	7.9	32.1	1	2	1.32	2.1	32.7	1.1	2	1.32	2.2	30.1	10.8	24	15.79	25.1	5.9	9	12.4	16.8	20.4	17	24.5	36	2.4	2.1	5
124	F	19.5833	164	64.3	49.61	32.2	20.7	41.4	26.62	43.6	36.1	4.2	7	4.5	7.5	36.1	4.1	6.9	4.44	7.3	33.1	1	1.9	1.22	2.1	33.2	1.1	2	1.29	2.1	29.5	10.3	23.6	15.17	24.7	6	9.7	23.4	20.2	22	17.8	28	35.2	2.9	1.6	6.2
125	F	18.6667	172.2	56.1	55.44	24.3	13.7	40.3	22.61	42.5	26.4	2.7	7.1	3.98	7.6	26.6	2.7	6.9	3.87	7.4	22.2	0.6	1.9	1.07	2	24.7	0.6	1.8	1.01	1.9	23.2	7.1	22.6	12.68	23.6	6.1	9.1	7.8	16.4	10.8	12.6	23.1	35.6	2.2	4.6	3.7
126	F	19.3333	162.8	56.1	59.71	18.6	10.5	43.3	24.29	45.7	24.2	2.6	7.5	4.21	8	24.1	2.5	7.4	4.15	7.8	23.3	0.6	1.9	1.07	2	22.4	0.6	1.9	1.07	2.1	14.2	4.3	24.6	13.8	25.8	5.8	8.5	12.2	9.4	8.8	4.6	23.5	35	3.2	2.8	3.2
127	F	19.0833	162.7	58.2	54.81	25.1	14.6	41.5	24.15	43.6	30.7	3.3	7.1	4.13	7.5	29.9	3.2	7	4.07	7.4	27.4	0.8	1.9	1.11	2	27.5	0.8	1.9	1.11	2	21.1	6.6	23.6	13.74	24.7	6	9	6.6	14.2	9.8	11.2	24.5	37	3.2	2.4	3.2
128	F	19.4167	159.5	63.3	53.4	27.2	17.2	43.8	27.73	46.1	34.9	4.1	7.2	4.56	7.6	33.6	3.9	7.2	4.56	7.6	29.2	0.9	2.1	1.33	2.2	29.9	1	2.1	1.33	2.2	21.8	7.4	25.2	15.95	26.4	6.1	8.9	20.4	18.2	20.4	14	28.4	37	3.6	1	5.7
129	F	18.6667	164	56.1	55.08	24.7	13.9	40.2	22.55	42.2	30.8	3.2	6.8	3.81	7.2	31.9	3.2	6.5	3.65	6.9	23.7	0.6	1.9	1.07	2	24.5	0.7	1.9	1.07	2	20.4	6.2	23.1	12.96	24.1	6.1	8.45	10	12.8	8.8	7.4	25	33.8	2.9	3	3.3
131	F	20.4167	161.1	68.8	60.6	6.2	4.3	61.6	42.38	64.5	6.6	0.8	10.7	7.36	11.3	7.2	0.8	10.3	7.09	10.9	10.3	0.4	3.5	2.41	3.7	10.4	0.4	3.5	2.41	3.7	4.9	1.8	33.6	23.12	34.9	5.8	8.4	9.6	10.8	8.8	6.4	23.9	33.1	2.9	0.4	3.1
138	F	19.3333	159	59	58.14	20.5	12.1	44.6	26.31	46.9	29.5	3.3	7.4	4.37	7.8	29.9	3.2	7.2	4.25	7.6	20.9	0.6	2.2	1.3	2.3	22.8	0.7	2.1	1.24	2.3	13.8	4.3	25.7	15.16	26.9	6	8.4	15.2	10.8	8.2	12	29	34.8	3.7	1.6	3.6
141	F	18.8333	167.5	58.4	55.31	24.6	14.4	41.8	24.41	44.1	29.7	3.2	7.1	4.15	7.5	29.9	3.1	6.9	4.03	7.3	24	0.7	1.9	1.11	2.1	24.2	0.7	1.9	1.11	2.1	21.3	6.8	24	14.02	25.1	6.1	9.3	9.4	14.6	14.8	20	25.2	35	2.4	3.3	4
143	F	18.8333	171	61.1	54.66	25.3	15.5	43.3	26.46	45.6	29.1	3.2	7.4	4.52	7.9	29.5	3.2	7.2	4.4	7.6	23.9	0.7	2	1.22	2.2	25	0.7	2	1.22	2.2	22.9	7.7	24.7	15.09	25.8	6.2	9.1	11.2	13.6	10.2	18.6	24	34.5	2.1	3.4	3.7
145	F	18.9167	165.3	71.2	47.47	35.2	25.1	43.9	31.26	46.1	36.9	4.7	7.7	5.48	8.1	37	4.7	7.5	5.34	7.9	36.4	1.3	2.1	1.5	2.2	38	1.4	2.1	1.5	2.3	33.8	13	24.5	17.44	25.6	5.8	8.9	30	18.8	31.2	15	27	38.2	3.1	0.9	7.1
149	F	18.9167	155.7	59.4	51.85	29.1	17.3	40	23.76	42.1	33.8	3.8	7	4.16	7.4	34.9	3.8	6.7	3.98	7.1	31.8	0.9	1.9	1.13	2	33.1	1	1.8	1.07	2	24.8	7.8	22.6	13.42	23.6	5.7	9.4	15.2	17.8	12.6	15.6	26.7	35.6	3.4	0.9	4.6
153	F	22.0833	163.4	54.8	56.02	23.4	12.8	39.8	21.81	42	30.8	3.1	6.6	3.62	7	30.3	3	6.6	3.62	6.9	23.2	0.6	1.8	0.99	2	23.4	0.6	1.8	0.99	2	18.5	5.5	23	12.6	24	6.3	8.7	11.8	15.2	11.6	11.4	26.2	32.7	2.8	3.2	4
154	F	19.4167	168.2	54.1	55.82	23.9	13	39	21.1	41.2	28	2.8	6.8	3.68	7.2	28.9	2.8	6.5	3.52	6.9	21.3	0.5	1.8	0.97	2	23.8	0.6	1.7	0.92	1.9	21.3	6.3	22.2	12.01	23.2	6	8.5	13.4	12.6	11.2	12	23.8	32.3	2.2	4.2	3.9
155	F	20.3333	170.1	66.7	56.67	22.6	15.1	49.1	32.75	51.6	25.8	3.2	8.6	5.74	9.1	26.9	3.2	8.2	5.47	8.7	25.8	0.8	2.3	1.53	2.4	24.9	0.8	2.3	1.53	2.5	19.7	7.1	27.7	18.48	28.9	6.1	9.7	8	13.8	14.4	25.2	24.8	38.8	2.6	2.4	3.8
156	F	19.5	172	57	52.81	27.8	15.9	39.2	22.34	41.1	32.3	3.3	6.6	3.76	7	32.4	3.3	6.5	3.71	6.8	25.6	0.7	1.8	1.03	1.9	25.6	0.7	1.8	1.03	1.9	25.3	8	22.5	12.83	23.5	6	8.5	11.6	12.6	13.2	10.8	23.7	33.5	2.1	4.4	3.9
157	F	19.8333	163.4	60.9	51.4	29.7	18.1	40.7	24.79	42.8	34.5	3.9	6.9	4.2	7.3	34.1	3.7	6.8	4.14	7.2	31.2	0.9	1.9	1.16	2	31.3	0.9	1.9	1.16	2	26.4	8.7	23.2	14.13	24.2	6.5	9.2	13.8	18.2	20.2	12.8	27	34	3	2.1	5.2
158	F	18.9167	170.5	63.7	51.65	29.5	18.8	42.7	27.2	44.9	33.6	3.8	7.2	4.59	7.6	33.8	3.8	7	4.46	7.4	27.1	0.8	2.1	1.34	2.2	28	0.9	2	1.27	2.2	27.1	9.5	24.4	15.54	25.6	6	9.5	25.4	24	17.2	23.2	28.5	35	2.2	2.9	6.2
162	F	19	159.6	52.1	60.04	16.7	8.7	41.1	21.41	43.4	27.8	2.7	6.7	3.49	7.1	28.2	2.7	6.5	3.39	6.9	14.6	0.4	2	1.04	2.1	15.2	0.4	1.9	0.99	2.1	9	2.5	24	12.5	25.1	5.8	8.4	9.6	9.8	15.2	8.4	25.5	33.2	3.2	2.9	3.6
171	F	19.1667	158.2	61.2	56.7	22.6	13.8	45	27.54	47.4	28.6	3.3	7.8	4.77	8.3	30	3.4	7.5	4.59	7.9	24.3	0.8	2.2	1.35	2.4	27.1	0.8	2.1	1.29	2.3	17.1	5.5	25.4	15.54	26.6	6.6	9.4	10.6	16	17.6	12	27.3	37.5	3.9	1	4.5
178	F	19.3333	153.1	51.1	58.9	19.5	10	39.1	19.98	41.1	28.2	2.8	6.7	3.42	7.1	27.7	2.7	6.6	3.37	7	23	0.6	1.8	0.92	1.9	25.2	0.6	1.7	0.87	1.8	12.6	3.4	22.3	11.4	23.3	5.5	8.8	11.8	9.8	12.8	12.4	25	33	3.4	1.9	3.6
180	F	19	156	50.2	56.77	22.5	11.3	37	18.57	38.9	30.7	3	6.3	3.16	6.7	31	2.9	6.1	3.06	6.5	28	0.7	1.6	0.8	1.7	27.2	0.6	1.6	0.8	1.7	15.6	4.2	21.4	10.74	22.4	5.7	8.5	10.4	13.8	10	8.6	24.5	32	3	2.6	3.6
184	F	18.8333	166.7	56.4	56.21	23.2	13.1	41.2	23.24	43.3	29.5	3.1	6.9	3.89	7.3	29.6	3	6.8	3.84	7.2	16.2	0.4	2.1	1.18	2.3	21.9	0.6	1.9	1.07	2.1	19.7	6	23.5	13.25	24.5	6.2	9	7.4	9.4	25.2	29	24.3	34	2.1	3.5	4.3
190	F	20.0833	176.4	61.9	54.77	25.2	15.6	44	27.24	46.3	26.4	2.9	7.7	4.77	8.2	27	2.9	7.5	4.64	7.9	22.6	0.7	2.1	1.3	2.2	24.2	0.7	2	1.24	2.2	24.5	8.4	24.7	15.29	25.8	6	8.7	8.2	15.2	13.2	10.8	25.6	35.8	2.3	4.3	3.8
197	F	19.1667	166.9	66.9	49.63	32.2	21.5	43	28.77	45.4	34.2	4.1	7.5	5.02	8	34.3	4.1	7.3	4.88	7.8	33.1	1.1	2	1.34	2.2	33.6	1.1	2	1.34	2.2	30.6	11.1	24.2	16.19	25.3	6.2	9.5	10.4	24.4	11.8	21	28.5	36.5	2.7	1.8	4.7
199	F	21.3333	169.9	71.3	53.16	27.3	19.5	49.2	35.08	51.8	29.4	3.8	8.7	6.2	9.2	33	4.2	7.9	5.63	8.4	26.1	0.9	2.5	1.78	2.7	27.6	1	2.4	1.71	2.6	24.9	9.6	27.7	19.75	28.9	6.2	9	10.2	13	10.2	7.6	28.7	37.5	3.6	1.7	3.5
204	F	19.5833	166.7	60.5	55.87	23.7	14.3	43.9	26.56	46.2	30.6	3.4	7.3	4.42	7.7	29	3.2	7.3	4.42	7.7	23.4	0.7	2.1	1.27	2.2	24.4	0.7	2	1.21	2.2	19.5	6.4	25.2	15.25	26.4	5.8	8.7	12	12	20.2	13	24.8	35.5	2.8	2.7	4.5
206	F	18.9167	169.7	59.2	57.26	21.9	13	44	26.05	46.3	26.8	2.9	7.5	4.44	7.9	27.1	2.9	7.3	4.32	7.7	20.5	0.6	2.1	1.24	2.2	21.4	0.6	2	1.18	2.2	18.8	6.1	25.1	14.86	26.2	6	8.6	8.4	14.2	15.6	7.8	25.8	36	2.9	3.5	4
210	F	18.8333	169.9	69.3	49.21	32.8	22.7	44.2	30.63	46.6	34.7	4.3	7.6	5.27	8.1	34.2	4.2	7.5	5.2	8	33.5	1.1	2.1	1.46	2.2	34	1.2	2.1	1.46	2.3	31.5	12	24.9	17.26	26	6.2	10	23.2	27.4	29.2	15.6	29.5	38.8	3.1	1.9	7.1
211	F	19.3333	173.7	76.2	49.21	32.8	25	48.7	37.11	51.2	34.2	4.6	8.4	6.4	8.9	33.6	4.5	8.3	6.32	8.8	34.2	1.3	2.3	1.75	2.5	34.4	1.3	2.4	1.83	2.5	31.8	13.3	27.3	20.8	28.6	6.3	9.5	21.6	13.2	22.2	12.2	29.5	38	3.4	1.7	5.5
214	F	19.0833	165	52.7	57.87	20.9	11	39.6	20.87	41.7	27.4	2.7	6.7	3.53	7.1	27.4	2.6	6.6	3.48	7	21.1	0.5	1.8	0.95	1.9	21.3	0.5	1.8	0.95	1.9	16.4	4.7	22.7	11.96	23.8	6.1	8.3	11	12.2	14.8	10.8	23.2	32.3	2.3	3.9	4
215	F	19.25	169.3	61.1	54.83	25.1	15.3	43.4	26.52	45.8	30.1	3.4	7.3	4.46	7.8	29.5	3.2	7.2	4.4	7.7	23.3	0.7	2.1	1.28	2.2	25.4	0.7	2	1.22	2.2	22	7.3	24.8	15.15	25.9	5.8	9	14.6	16.8	14.4	11.6	25.2	34.2	2.4	3.1	4.6
216	F	19.0833	160.7	55.4	55.05	24.8	13.7	39.6	21.94	41.7	31.9	3.3	6.6	3.66	7	31.4	3.2	6.6	3.66	6.9	27.2	0.7	1.8	1	1.9	26.3	0.7	1.8	1	1.9	19.6	5.8	22.8	12.63	23.8	5.8	8.7	14	17	21	10.8	26	34.4	3	2.5	5.2
218	F	20.5	167	58.2	52.92	27.7	16.1	40	23.28	42.1	32.2	3.4	6.8	3.96	7.2	31.8	3.3	6.7	3.9	7.1	29	0.8	1.8	1.05	1.9	27.8	0.8	1.8	1.05	2	24.7	7.8	22.9	13.33	23.9	5.9	9.4	9.4	14	20.4	9.6	26.2	34	2.9	3.2	4.5
219	F	20.4167	161	51.1	56.56	22.8	11.7	37.5	19.16	39.5	29.6	2.9	6.4	3.27	6.8	29.8	2.8	6.2	3.17	6.6	23.1	0.6	1.7	0.87	1.8	24.2	0.6	1.7	0.87	1.8	18	4.9	21.5	10.99	22.5	6	8.2	13	13.6	15.2	10.4	24	32.8	2.7	3.4	4.3
220	F	19.25	161.4	58.3	52.66	28.1	16.4	39.9	23.26	41.9	32.6	3.5	6.9	4.02	7.3	33.4	3.5	6.7	3.91	7.1	28.7	0.8	1.9	1.11	2	30.2	0.9	1.8	1.05	2	24.5	7.7	22.6	13.18	23.6	6.6	8.7	14.4	22	19.4	15.8	26	34.2	2.7	2.1	5.4
222	F	19.5	172	58.7	57.24	21.8	12.8	43.6	25.59	45.9	25.6	2.7	7.5	4.4	8	24.7	2.6	7.4	4.34	7.9	22.1	0.6	2	1.17	2.1	22.4	0.6	2	1.17	2.1	19.5	6.3	24.7	14.5	25.9	6.2	8.7	8.8	20.6	11.6	9.8	26.5	35	2.4	4.1	4.2
225	F	19	171.8	70.8	50.42	31.3	22.1	46.2	32.71	48.7	34.3	4.3	7.8	5.52	8.3	33.4	4.1	7.8	5.52	8.2	30.5	1.1	2.2	1.56	2.4	32	1.1	2.2	1.56	2.4	29.5	11.5	26.2	18.55	27.4	6.7	9.5	16.4	4.2	20.4	21	29	38.9	3.6	2.1	4.2
226	F	20.5833	157.8	54.6	58.97	19.5	10.6	41.8	22.82	44	28.1	2.9	7	3.82	7.4	28	2.8	6.9	3.77	7.3	22.4	0.6	1.9	1.04	2.1	22.4	0.6	1.9	1.04	2	12.8	3.7	24.1	13.16	25.2	6.2	9.3	8.2	12.4	12.4	10.8	25.3	33.5	3.3	2.1	3.5
227	F	19.75	182	71.4	50	31.8	22.7	46.2	32.99	48.7	33.8	4.2	7.7	5.5	8.2	33.2	4	7.6	5.43	8.1	28.9	1	2.2	1.57	2.4	28.7	1	2.3	1.64	2.4	31.2	12.6	26.4	18.85	27.7	6.7	9.6	11.6	22.6	13.2	17	26.5	38.5	2.1	3.8	4.8
229	F	19.8333	165	64.6	50.46	31.2	20.1	42.2	27.26	44.5	34.9	4.1	7.2	4.65	7.6	33.5	3.9	7.2	4.65	7.7	33.3	1	1.9	1.23	2.1	33.2	1.1	2	1.29	2.1	28.7	10.1	23.9	15.44	25	5.9	9.2	12.6	20.4	15.2	23.2	26	36.2	2.4	1.8	4.8
230	F	19.25	166.6	56.8	59.51	18.7	10.6	43.9	24.94	46.2	26	2.7	7.3	4.15	7.8	25.9	2.7	7.2	4.09	7.6	18.4	0.5	2.1	1.19	2.2	18.2	0.5	2	1.14	2.2	13.8	4.2	25.3	14.37	26.4	6.1	9.3	10	13.6	13.4	16	25.5	34.4	2.7	3.4	3.9
232	F	20	163.4	49.8	57.43	21.5	10.7	37.2	18.53	39.1	27.2	2.6	6.5	3.24	6.8	27	2.5	6.3	3.14	6.7	24.1	0.6	1.6	0.8	1.7	23.6	0.5	1.6	0.8	1.7	17.2	4.6	21.2	10.56	22.1	5.7	8.4	11.2	11	15.2	13.2	20.9	31.2	1.9	4.2	3.9
234	F	20.3333	158.5	59.8	52.34	28.4	17	40.7	24.34	42.8	33.3	3.7	7	4.19	7.5	33.8	3.7	6.8	4.07	7.2	31.5	0.9	1.9	1.14	2	31.8	0.9	1.9	1.14	2	24.2	7.7	23.1	13.81	24.1	6.3	8.9	18.2	23.6	21.2	15.2	28.6	33.8	3.1	1.3	6
236	F	19.5833	155.4	40.7	60.62	11.7	4.8	33.5	13.63	35.9	26	2.1	5.6	2.28	6	27.5	2.2	5.4	2.2	5.7	13.9	0.3	1.5	0.61	1.6	13.6	0.2	1.4	0.57	1.6	3	0.6	19.6	7.98	20.5	5.7	7.9	7.4	9.4	12	8	20.8	28.7	2.3	4.7	3
237	F	18.8333	163.5	62.5	53.44	27.1	16.9	43.3	27.06	45.6	31.7	3.7	7.4	4.63	7.9	31.7	3.6	7.2	4.5	7.7	29.3	0.9	2	1.25	2.1	30.7	0.9	2	1.25	2.1	23.4	7.9	24.7	15.44	25.8	9	9	13.4	14	12.4	13.2	25.6	35.8	3.4	1.8	4.1
241	F	20.3333	167.8	56.8	56.87	22.3	12.7	41.9	23.8	44.1	28.6	3	7	3.98	7.4	27.2	2.8	7	3.98	7.4	23.2	0.6	1.9	1.08	2	22.4	0.6	1.9	1.08	2.1	18.6	5.7	24.1	13.69	25.2	6.3	8.7	11.2	16.8	16	16.4	25	35.2	2.4	3.6	4.5
242	F	19.6667	169.7	74.4	49.06	33.1	24.6	47.3	35.19	49.8	35.4	4.7	8.1	6.03	8.6	35.3	4.6	8	5.95	8.4	34	1.3	2.3	1.71	2.4	35	1.3	2.3	1.71	2.5	31.3	12.7	26.6	19.79	27.8	6.5	9.2	16.6	20.4	17.4	14.8	29.5	37	3.1	1.2	5.3
243	F	20.3333	166.5	63.9	50.7	30.9	19.7	41.9	26.77	44.2	30.2	3.5	7.7	4.92	8.2	29.9	3.4	7.6	4.86	8	33.5	1	1.9	1.21	2	35.9	1.1	1.8	1.15	2	30.7	10.6	22.9	14.63	24	6.2	8.8	18.2	18.6	22.2	9.6	25.1	37.5	3	2.1	5.7
244	F	19.5	164.2	69.4	49.86	32	22.2	44.9	31.16	47.2	34.9	4.4	7.8	5.41	8.3	34.7	4.3	7.7	5.34	8.1	34	1.2	2.1	1.46	2.3	36	1.3	2.1	1.46	2.3	29.5	11	25.2	17.49	26.3	6.3	9.7	16.6	23.8	21	23	28.8	37	2.9	0.9	5.9
245	F	19.25	164.5	54.4	56.62	22.6	12.3	39.9	21.71	42.1	27.2	2.8	7	3.81	7.4	26.2	2.6	6.9	3.75	7.3	25.3	0.6	1.7	0.92	1.9	25.6	0.7	1.7	0.92	1.9	19.3	5.7	22.6	12.29	23.6	5.8	8.8	13.4	14	19.2	13.8	24.8	37.3	3	3.4	4.7
246	F	18.25	161	88.8	45.47	43.5	38.6	47.7	42.36	50.2	44.3	7.1	8.4	7.46	8.9	44.7	7	8.1	7.19	8.6	48.5	2.3	2.3	2.04	2.4	48.6	2.5	2.5	2.22	2.6	41.7	19.8	26.4	23.44	27.6	6.6	10.3	23.4	21	28	20	33.3	41.5	4.6	-1.9	6.6
248	F	19.4167	171.5	62.7	54.23	25.9	16.2	44.1	27.65	46.5	31.3	3.5	7.3	4.58	7.8	31.1	3.4	7.2	4.51	7.6	20.8	0.6	2.2	1.38	2.4	23.8	0.7	2.1	1.32	2.3	23	7.9	25.3	15.86	26.5	5.6	9.3	11.8	12	18.2	8	27	34.3	2.9	3.3	4.3
249	F	19.25	157.9	48.4	59.5	18.6	9	37.4	18.1	39.4	23.9	2.2	6.7	3.24	7.1	23.6	2.1	6.5	3.15	6.9	21.3	0.5	1.6	0.77	1.8	24.1	0.5	1.6	0.77	1.7	14.2	3.6	21	10.16	22	5.8	8.5	8.4	9.2	10	11.6	22.5	32.5	2.8	3.4	2.9
250	F	20.3333	184.8	71.3	54.28	26	18.5	50	35.65	52.8	29.2	3.6	8.3	5.92	8.8	29.6	3.6	8	5.7	8.5	22.3	0.8	2.4	1.71	2.6	20.7	0.7	2.5	1.78	2.7	24.6	9.8	28.8	20.53	30.2	6.7	8.8	9.2	15.6	11.4	13.4	26.3	36.2	1.9	4.3	3.8
251	F	19	173.4	71.6	50.28	31.3	22.4	46.6	33.37	49.2	30.6	4	8.4	6.01	9	32.4	4.1	8	5.73	8.5	33.5	1.2	2.1	1.5	2.3	33.2	1.2	2.2	1.58	2.4	30.8	12.1	25.9	18.54	27.1	6.7	9.7	16.8	16.4	10.8	12.6	28.5	37	3.1	2.2	4.5
252	F	24.1667	160.5	47.6	59.45	19	9	36.6	17.42	38.6	27.3	2.5	6.2	2.95	6.6	25.7	2.3	6.2	2.95	6.6	23.9	0.5	1.5	0.71	1.6	21.7	0.5	1.6	0.76	1.7	12.9	3.3	21.1	10.04	22.1	5.7	9.3	6.8	17.2	11.2	14.4	23.5	34	2.6	4.1	3.7
253	F	18.5833	169.7	66	49.7	32.1	21.2	42.6	28.12	44.8	33.2	3.9	7.5	4.95	7.9	33.3	3.9	7.3	4.82	7.7	32.4	1	2	1.32	2.1	33.3	1.1	2	1.32	2.1	31.2	11.3	23.8	15.71	24.9	6	9.9	14.2	16.6	22	16.8	25.7	36.5	2.7	2.4	5.2
254	F	19.3333	162.5	62.9	48.81	33.3	21	39.8	25.03	42	36.2	4.1	6.9	4.34	7.3	35.5	4	6.9	4.34	7.3	34.1	1	1.8	1.13	2	35.8	1.1	1.8	1.13	2	31.4	10.7	22.4	14.09	23.5	6	9.2	12.6	21.6	20.4	23.8	28.5	36.5	2.9	1.6	5.4
255	F	20.4167	159.1	58	57.59	21.3	12.4	43.4	25.17	45.6	27.8	3.1	7.5	4.35	7.9	28.1	3	7.2	4.18	7.7	24.4	0.7	2	1.16	2.2	25.6	0.7	2	1.16	2.1	16	4.9	24.7	14.33	25.8	6.1	8.8	8.8	11.2	9	5.8	26	35.6	3.7	1.7	3.1
256	F	19	168.4	64.3	51.94	29.1	18.7	43.3	27.84	45.6	32	3.7	7.5	4.82	7.9	33.6	3.8	7.1	4.57	7.6	27.3	0.8	2.1	1.35	2.3	28.3	0.9	2.1	1.35	2.2	26.9	9.4	24.5	15.75	25.6	6.6	9.7	13.6	26.6	13.2	13.2	28	36.4	2.8	2.4	5.3
261	F	18.75	166	52.7	59.2	19.3	10.2	40.4	21.29	42.6	26.4	2.6	6.8	3.58	7.2	25.4	2.4	6.8	3.58	7.2	19.5	0.5	1.8	0.95	2	19.9	0.5	1.8	0.95	1.9	14.8	4.2	23.2	12.23	24.3	6	8.7	9.8	12.4	16.4	10.2	23.6	31.8	2.3	4.1	4
263	F	18.9167	171.7	56	56.43	23.1	13	41	22.96	43.1	26.2	2.7	7.1	3.98	7.6	27.1	2.7	6.9	3.86	7.3	21.6	0.6	1.9	1.06	2	22.1	0.6	1.9	1.06	2	21.2	6.5	23.2	12.99	24.2	6.1	8.8	11.6	17	18.6	10.4	25	33.8	2.2	4.5	4.8
265	F	19.0833	167	63.9	53.05	27.5	17.6	44	28.12	46.3	32.6	3.8	7.4	4.73	7.8	33	3.8	7.2	4.6	7.6	26.9	0.8	2.1	1.34	2.3	27.5	0.9	2.1	1.34	2.3	24.1	8.4	25.2	16.1	26.3	6.5	9	12.2	14.4	13.4	12.2	28.9	35.4	3.3	2.2	4.1
267	F	19.9167	165.4	57.5	54.26	26	15	40.5	23.29	42.6	29.6	3.2	7.1	4.08	7.5	29.4	3.1	6.9	3.97	7.3	25.9	0.7	1.9	1.09	2	28.2	0.8	1.8	1.03	1.9	23.6	7.3	22.8	13.11	23.8	6.2	8.8	14.2	11.4	12.6	13.6	25.5	34	2.8	3	4
269	F	19.4167	167.4	63.7	52.75	27.9	17.8	43.6	27.77	45.9	32.5	3.8	7.4	4.71	7.8	31.5	3.6	7.3	4.65	7.8	30	0.9	2	1.27	2.1	29.8	0.9	2	1.27	2.2	24.9	8.6	24.9	15.86	26	6.3	8.9	21.2	10.4	15.4	18.2	26	35.7	2.8	2.3	4.7
271	F	19.6667	175	70.2	52.14	28.8	20.2	47.5	33.34	50	31.6	4	8.1	5.69	8.6	32.2	3.9	7.8	5.48	8.3	27.2	0.9	2.3	1.61	2.5	27.7	1	2.3	1.61	2.5	27	10.5	27	18.95	28.3	6.4	9.5	10.4	15.4	8	9.8	27	37.8	3	2.7	3.6
272	F	20.1667	168.2	68.5	52.41	28.3	19.4	46.7	31.99	49.1	32.9	4.1	7.9	5.41	8.3	33.2	4	7.6	5.21	8.1	28.1	1	2.3	1.58	2.4	29.4	1	2.3	1.58	2.4	25.1	9.3	26.6	18.22	27.8	6.2	9.4	21	12.4	13.4	7.4	29.5	36.2	3.7	1.8	4.7
273	F	19.25	167	58.8	58.5	20.1	11.8	44.7	26.28	47	27.4	3	7.4	4.35	7.9	27.2	2.9	7.3	4.29	7.7	17.8	0.5	2.2	1.29	2.3	19.8	0.6	2.1	1.23	2.2	15.4	4.9	25.7	15.11	26.9	6.1	8.5	9.4	8.2	10.6	8.6	25.3	34	3	3.1	3
274	F	20.25	170.9	74.8	49.2	32.9	24.6	47.6	35.6	50.2	36.2	4.8	8	5.98	8.5	36.3	4.7	7.8	5.83	8.3	31.3	1.2	2.4	1.8	2.6	33.4	1.3	2.4	1.8	2.5	30.8	12.6	27	20.2	28.3	6.5	9.6	13	20	21.6	22.2	29	38	2.9	1.4	5.4
276	F	19.1667	169.5	74.1	46.96	35.9	26.6	45.1	33.42	47.5	38	5	7.6	5.63	8.1	36.2	4.7	7.8	5.78	8.3	38.6	1.4	2	1.48	2.2	37.8	1.4	2.2	1.63	2.3	34.7	14.2	25.5	18.9	26.6	6.5	9.4	34.3	16.8	24.4	17.4	27	37.2	2.9	1.2	6.8
278	F	22.5	175.5	65.2	54.75	25.1	16.4	46.4	30.25	48.8	22.5	2.7	8.6	5.61	9.2	27.6	3.2	7.8	5.09	8.3	23.7	0.7	2.2	1.43	2.3	24.6	0.8	2.2	1.43	2.3	25.4	9.1	25.6	16.69	26.7	6.4	9.2	8.8	10.8	11.6	10.4	26.3	35.5	2.7	3.6	3.3
279	F	19.3333	164.4	70.8	53.39	27	19.1	49	34.69	51.7	31.3	4.1	8.5	6.02	9.1	31.4	4	8.3	5.88	8.8	31.1	1.1	2.3	1.63	2.5	32	1.2	2.3	1.63	2.5	23.1	8.6	27.6	19.54	28.8	6.7	9.8	14.6	25.2	20.4	24.4	30.8	40.3	3.5	0.7	5.8
282	F	19.5	159.7	54.6	56.59	22.8	12.5	40	21.84	42.2	26.3	2.7	7.2	3.93	7.6	27.3	2.8	6.9	3.77	7.3	24.2	0.6	1.8	0.98	2	26.6	0.7	1.8	0.98	1.9	19.6	5.7	22.3	12.18	23.4	6	8.8	8.6	16.2	12.8	6.8	25	37	3.5	2.5	3.9
283	F	18.9167	163.7	68.1	51.84	29.3	19.9	45.8	31.19	48.2	34	4.2	7.8	5.31	8.2	34.6	4.2	7.5	5.11	8	31.2	1.1	2.2	1.5	2.3	31.6	1.1	2.2	1.5	2.4	25.4	9.3	26.1	17.77	27.3	7	10.4	14.4	24.4	20.2	12	31.2	38.5	4	1	5.7
285	F	19.5833	170.7	73.3	49.8	31.9	23.4	47.4	34.74	49.9	33.8	4.4	8.2	6.01	8.7	34	4.4	8	5.86	8.5	32	1.2	2.3	1.69	2.5	33.3	1.2	2.3	1.69	2.5	30.5	12.2	26.6	19.5	27.8	6.2	9	21.8	8	23.2	15.8	28	36.5	3.2	1.5	5.2
291	F	19.25	175.6	77.8	50.9	30.5	23.7	51.4	39.99	54.1	30.5	4.3	9.2	7.16	9.7	31.5	4.3	8.8	6.85	9.3	29.8	1.2	2.5	1.95	2.7	32.6	1.3	2.5	1.95	2.7	30	12.7	28.4	22.1	29.7	6.8	9.6	10.6	9.4	21	11	28.8	39	3.6	1.8	4.2
292	F	19.0833	167	62.1	53.14	27.4	17	42.9	26.64	45.1	31.9	3.6	7.3	4.53	7.7	31.4	3.5	7.2	4.47	7.6	28.1	0.8	2	1.24	2.1	28.4	0.9	2	1.24	2.1	24.4	8.2	24.4	15.15	25.5	6.4	9	14.4	11.6	15.8	8	23.8	36.8	3.1	2.5	4.3
293	F	19.1667	160	52.9	60.63	16	8.4	42.3	22.38	44.5	26.2	2.6	7	3.7	7.4	26.6	2.6	6.8	3.6	7.2	17.2	0.4	2	1.06	2.1	17	0.4	1.9	1.01	2.1	8.2	2.3	24.6	13.01	25.7	5.7	8.2	7.2	10.2	7.4	6.4	26.5	33.4	3.4	2.9	2.6
294	F	20.5	171	76.9	46.55	36.4	28	46.5	35.76	48.9	37.8	5.1	8	6.15	8.5	37.5	5	7.9	6.08	8.3	36	1.4	2.3	1.77	2.4	37.6	1.5	2.3	1.77	2.5	35.5	15	26	19.99	27.2	6.5	9.5	22.6	21.4	15	16.2	29.2	39.6	3.3	1.1	5.7
296	F	21.6667	157.7	41.2	60.81	11.4	4.7	34.6	14.26	36.5	19.6	1.6	6.1	2.51	6.5	20.1	1.6	5.9	2.43	6.3	15.9	0.3	1.4	0.58	1.6	16.4	0.3	1.4	0.58	1.5	4.4	1	19.8	8.16	20.7	5.4	7.9	8.6	7.8	8.2	6.2	20	28.6	2.1	5.1	2.6
297	F	22.0833	168.4	49.4	54.86	25.1	12.4	35.3	17.44	37	29.1	2.7	6.2	3.06	6.5	28.5	2.6	6.1	3.01	6.4	27.2	0.6	1.5	0.74	1.6	26.2	0.6	1.5	0.74	1.6	22.4	6	20	9.88	20.9	5.8	8.8	8.2	14.4	16	10	21.5	32.5	1.9	5.3	4
298	F	19.1667	165.2	66.1	51.89	29	19.2	44.5	29.41	46.9	34	4.1	7.5	4.96	8	33.5	4	7.4	4.89	7.9	30.5	1	2.1	1.39	2.3	30.8	1	2.1	1.39	2.3	25.6	9.2	25.4	16.79	26.6	6.6	9.5	13.6	16.8	12.2	18.8	29	37.3	3.4	1.6	4.4
299	F	21.75	171	61.5	53.17	27.4	16.8	42.5	26.14	44.7	32.4	3.6	7.1	4.37	7.5	31	3.4	7.1	4.37	7.5	27.5	0.8	1.9	1.17	2.1	26.8	0.8	2	1.23	2.1	24.5	8.3	24.4	15.01	25.5	6.1	8.8	11	10.2	11.2	16.6	25	36	2.6	3.4	3.4
300	F	22.3333	163.4	68.9	45.41	31.7	21.9	44.6	30.73	47.1	35.7	4.5	7.6	5.24	8.1	36	4.4	7.4	5.1	7.9	34.3	1.2	2.1	1.45	2.3	34.2	1.2	2.2	1.52	2.3	28.5	10.6	25.3	17.43	26.5	6.6	9.3	18.2	21	17	22	28.3	38.6	3.3	0.8	5.5
301	F	20.3333	153.6	47.3	58.35	20.3	9.6	35.8	16.93	37.7	30.7	2.8	6	2.84	6.3	29.8	2.7	5.9	2.79	6.3	22.3	0.5	1.6	0.76	1.7	23.4	0.5	1.6	0.76	1.7	12.6	3.1	20.7	9.79	21.7	5.6	8.7	12.2	12	15.6	10	23.3	31.4	2.9	2.8	4.1
302	F	19.3333	161	67.2	49.7	32.1	21.6	43.4	29.16	45.6	38	4.7	7.2	4.84	7.6	38.1	4.6	7	4.7	7.4	32.6	1.1	2.1	1.41	2.3	33.1	1.1	2.2	1.48	2.3	28	10.1	24.9	16.73	26	6.2	8.9	16	21	20.2	17.2	28.5	34.6	3	0.6	5.6
304	F	18.75	168.3	53.5	54.58	25.5	13.7	37.9	20.28	39.9	30.7	3	6.5	3.48	6.8	31.2	3	6.3	3.37	6.6	24.8	0.6	1.7	0.91	1.8	24.3	0.6	1.7	0.91	1.8	22.2	6.5	21.7	11.61	22.7	5.6	8.4	12.6	9.4	14.4	11.2	22.3	31.8	2	4.4	3.8
305	F	22.1667	172	54.3	57.09	22	11.9	40.3	21.88	42.4	25.5	2.5	7	3.8	7.4	27.2	2.6	6.7	3.64	7.1	19.2	0.5	1.9	1.03	2	20.4	0.5	1.8	0.98	2	19.4	5.8	22.9	12.43	24	6.3	8.7	8.4	11.2	6.8	5.6	22.5	32	2.1	4.9	2.8
306	F	19.4167	164.3	55.6	57.01	22.1	12.3	41.1	22.85	43.3	26.9	2.8	7.1	3.95	7.6	27.4	2.8	6.9	3.84	7.3	23.4	0.6	1.9	1.06	2	23.5	0.6	1.9	1.06	2	18.5	5.5	23.3	12.95	24.4	6	9.4	12	13.6	13	10.2	25.2	36.6	3.3	3.2	4
307	F	19.5833	181.2	82.2	45.99	37.1	30.5	49.1	40.36	51.7	35.9	5.1	8.6	7.07	9.1	36.3	5	8.3	6.82	8.8	35	1.4	2.4	1.97	2.6	36	1.5	2.5	2.05	2.6	38	17.5	27.3	22.44	28.5	6.5	9.5	14.8	20.2	20.4	18.2	28	38	2.3	2.2	5.4
308	F	23.4167	163.3	63	47.62	35	22.1	38.9	24.51	41	36.4	4.2	6.9	4.35	7.3	36.3	4.1	6.8	4.28	7.2	36.4	1.1	1.7	1.07	1.9	35.4	1.1	1.8	1.13	2	34	11.7	21.7	13.67	22.7	6	9.7	16	21.2	23	18	26.5	35	2.7	1.7	5.8
310	F	17.9144	167	55.9	53.31	27.2	15.2	38.6	21.58	40.7	31.4	3.2	6.6	3.69	7	30.5	3	6.5	3.63	6.9	31	0.8	1.7	0.95	1.8	35.2	0.9	1.6	0.89	1.7	23.9	7.3	22.2	12.41	23.3	6	9.1	11.6	14	13	15.6	25.5	34	2.5	3.6	4
311	F	18.5171	169.5	55	56.55	21.6	11.9	40.9	22.5	43.1	25.7	2.6	7.1	3.9	7.5	26.2	2.6	6.9	3.8	7.3	22.7	0.6	1.8	0.99	1.9	24	0.6	1.8	0.99	1.9	18.3	5.5	23.3	12.81	24.5	6.2	8.5	10.8	11.2	8.2	12.8	23.5	36.6	2.6	4.3	3.2
312	F	17.9692	164.2	52.5	59.05	20.3	10.7	39.7	20.84	41.8	25.4	2.5	6.9	3.62	7.3	26.1	2.5	6.7	3.52	7.1	26.4	0.6	1.7	0.89	1.8	27.9	0.7	1.7	0.89	1.8	15.6	4.4	22.7	11.92	23.8	6.4	9	7	8.2	10.8	6.2	24	32.5	3	3.8	2.7
313	F	24.2021	160	51.3	56.73	21.2	10.9	38.3	19.65	40.4	29.5	2.8	6.4	3.28	6.8	28.2	2.7	6.4	3.28	6.8	26.8	0.6	1.6	0.82	1.7	25	0.6	1.7	0.87	1.8	15.3	4.2	22.2	11.39	23.3	5.9	9.3	9.4	22	14	14.6	25	34.2	2.7	3.2	4.6
315	F	18.0404	165	61.2	50.49	30.2	18.5	40.5	24.79	42.7	34.1	3.8	6.9	4.22	7.3	35.4	3.8	6.6	4.04	7	32.3	0.9	1.8	1.1	1.9	31.9	0.9	1.9	1.16	2	27.1	9.1	23.3	14.26	24.5	6.3	8.9	29	19.4	32.2	23.2	29	34.2	2.6	2.3	7.1
316	F	20.3719	158	47.3	60.25	16.7	7.9	37.4	17.69	39.4	25.9	2.3	6.3	2.98	6.7	26.2	2.3	6.1	2.89	6.5	21	0.5	1.6	0.76	1.7	20.4	0.4	1.6	0.76	1.7	9.5	2.4	21.8	10.31	22.8	5.7	8.8	8.4	16.6	10.2	15.4	24.7	33	2.7	3.6	3.7
317	F	18.2158	158.1	62.2	52.73	26.8	16.7	43.2	26.87	45.5	33.2	3.9	7.4	4.6	7.8	33.6	3.8	7.1	4.42	7.5	33.5	1	1.9	1.18	2	34.1	1.1	2	1.24	2.1	20.9	6.9	24.8	15.43	26.1	6	8.9	14.4	19.4	23	20	29.5	37	3.5	0.9	5.5
318	F	21.7062	170.3	67.4	50	30.7	20.7	44.3	29.86	46.7	32.4	3.9	7.7	5.19	8.2	32.2	3.8	7.5	5.06	8	37	1.2	1.9	1.28	2	35	1.1	2	1.35	2.1	28.8	10.7	25.2	16.98	26.4	5.8	8.8	23.6	11.6	21.6	13.8	25.4	34.4	2.5	2.3	5.5
319	F	21.2842	168.6	59.8	53.51	25.8	15.4	42.1	25.18	44.4	29.3	3.2	7.3	4.37	7.7	30	3.2	7.1	4.25	7.5	28.1	0.8	1.9	1.14	2	29.1	0.8	1.9	1.14	2	22.7	7.4	23.9	14.29	25.2	6.1	8.5	11.4	10	13.2	15.8	24	36.4	2.6	3.2	3.6
320	F	18.687	161.4	57.6	53.13	26.4	15.2	40.2	23.16	42.4	33.6	3.6	6.7	3.86	7.1	34	3.6	6.5	3.74	6.9	27.8	0.8	1.9	1.09	2	29.4	0.8	1.8	1.04	1.9	20.7	6.4	23.3	13.42	24.5	6	9	12.2	15.8	24.4	24	26.7	33	2.5	2.3	5.2
321	F	19.6514	168.7	67.8	49.26	31.9	21.6	43.9	29.76	46.2	37.5	4.5	7.1	4.81	7.5	37.1	4.4	7	4.75	7.4	32.8	1.1	2.1	1.42	2.2	33.9	1.1	2.1	1.42	2.2	28.1	10.5	25.6	17.36	26.9	6.8	9.3	24.4	18.6	20.6	17.4	29	34.5	2.8	1.9	6
322	F	23.2897	167.9	68.8	53.05	26.2	18	48.2	33.16	50.8	30.8	3.9	8.2	5.64	8.7	31.6	3.9	7.9	5.44	8.4	28.9	1	2.3	1.58	2.4	31.2	1.1	2.3	1.58	2.4	21.9	8.1	27.5	18.92	28.9	6.4	9	10	8.2	11.2	7.2	28.1	36.7	3.7	1.7	3.1
323	F	19.0678	161.7	60.1	54.58	24.3	14.6	43.2	25.96	45.5	31.7	3.5	7.2	4.33	7.6	31.2	3.4	7.1	4.27	7.5	29.4	0.8	1.9	1.14	2	30.3	0.9	1.9	1.14	2	18.5	6	25.1	15.09	26.4	6	9	14.8	13.2	15.2	22.4	26.5	37.8	3.2	1.9	4.4
325	F	18.3253	156.6	46.9	60.05	14.3	6.7	38.1	17.87	40.2	27.1	2.5	6.2	2.91	6.6	27.2	2.4	6	2.81	6.4	17.9	0.4	1.7	0.8	1.8	12.3	0.3	1.8	0.84	1.9	4.5	1.1	22.4	10.51	23.5	5.9	8.8	10.2	13.2	12.4	10.6	23.2	31.9	2.8	3.4	3.7
326	F	17.8678	157.7	52.7	53.32	28.2	14.9	35.9	18.92	37.8	32.9	3.2	6.1	3.21	6.5	33.9	3.2	6	3.16	6.3	32.2	0.8	1.5	0.79	1.6	35.9	0.9	1.5	0.79	1.6	23.8	6.8	20.8	10.96	21.8	5.7	8.8	12.6	19	14	21	25.8	34.4	2.7	2.5	4.6
327	F	18.0514	164	60.6	53.14	26.4	16	42.3	25.63	44.6	31.7	3.5	7.2	4.36	7.6	31.3	3.4	7.1	4.3	7.5	30.4	0.9	1.9	1.15	2	30.7	0.9	1.9	1.15	2	22.3	7.3	24.2	14.67	25.5	6.3	9.4	20.2	22.6	25.4	16.2	26.8	33.5	2.5	2.2	6.3
328	F	17.7884	168.9	61.3	54.49	25.1	15.4	43.6	26.73	45.9	29.8	3.4	7.5	4.6	7.9	29.3	3.2	7.4	4.54	7.8	30.7	0.9	1.9	1.16	2	32.6	1	1.9	1.16	2	20.8	6.9	24.9	15.26	26.2	5.9	8.6	14.4	11.8	12.4	10.6	26	35.9	2.9	3	4
329	F	18.9253	169.4	54.3	57.09	20.8	11.3	40.8	22.15	43	23.1	2.3	7.3	3.96	7.7	22.3	2.2	7.2	3.91	7.6	26	0.6	1.7	0.92	1.8	25.2	0.6	1.7	0.92	1.8	18.9	5.6	22.9	12.43	24.1	6.1	9.3	10.6	15.4	17.6	13.4	24.6	34.8	2.5	4.4	4.5
330	F	20.0541	173	69.2	53.18	26.2	18.1	48.5	33.56	51.1	29.9	3.7	8.2	5.67	8.7	30.4	3.7	8	5.54	8.5	26.4	0.9	2.4	1.66	2.5	29.5	1	2.3	1.59	2.4	23.3	8.8	27.6	19.1	29	6.3	9.5	24.8	16.2	19	21.6	28.4	36.5	2.6	2.5	5.8
331	F	21.6212	156.3	45.6	54.61	24.6	11.2	32.6	14.87	34.4	31.3	2.7	5.7	2.6	6	33	2.9	5.5	2.51	5.8	25.4	0.5	1.4	0.64	1.5	26.4	0.5	1.4	0.64	1.5	19	4.6	18.6	8.48	19.6	5.6	8.3	11.2	14	13.2	12.4	23	29.4	2.3	3.7	4
332	F	18.7089	164.3	63.8	52.82	26.8	17.1	44.3	28.26	46.7	33.8	3.9	7.3	4.66	7.7	33.7	3.9	7.2	4.59	7.6	30.5	0.9	2	1.28	2.1	31.4	1	2.1	1.34	2.2	21.4	7.4	25.7	16.4	27.1	6.3	8.7	17.6	12.2	15	8.8	28.8	37.8	3.9	1.8	4.6
333	F	19.4514	163.8	51.3	57.12	20.9	10.7	38.5	19.75	40.6	26.9	2.6	6.6	3.39	7	26.7	2.5	6.5	3.33	6.9	22.2	0.5	1.7	0.87	1.8	24.2	0.6	1.7	0.87	1.8	16.3	4.5	22	11.29	23.1	5.5	8.3	10.2	15.2	11.8	12.6	24	32.3	2.2	3.9	3.9
334	F	19.3308	157.2	48.2	56.22	22.4	10.8	35.5	17.11	37.4	28.4	2.6	6.2	2.99	6.6	31.1	2.8	5.9	2.84	6.2	24.2	0.5	1.6	0.77	1.7	25.5	0.5	1.5	0.72	1.6	17.1	4.4	20.3	9.78	21.3	5.8	8.9	17.6	25.2	20.4	10.2	26	32	2.7	3.3	6
335	F	18.5253	159.2	55.1	55.9	22.5	12.4	40.5	22.32	42.7	30.9	3.2	6.7	3.69	7.1	31.2	3.2	6.6	3.64	7	28	0.7	1.8	0.99	1.9	27	0.7	1.8	0.99	1.9	15.6	4.6	23.6	13	24.8	6.2	9.3	16	16.2	17.2	13.8	26	36	3.3	2.3	4.9
336	F	19.1719	170.4	63.9	53.36	26	16.6	44.9	28.69	47.3	30.4	3.5	7.5	4.79	8	32.1	3.6	7.2	4.6	7.6	28.2	0.9	2.1	1.34	2.2	27.8	0.8	2.1	1.34	2.2	22.2	7.8	26	16.61	27.3	5.4	9	14	16	22.2	8.4	27.5	39.1	3.3	2.9	5.2
338	F	19.0897	161.4	54.7	55.39	23.4	12.8	39.8	21.77	41.9	29.4	3	6.8	3.72	7.2	30.2	3	6.6	3.61	7	26.2	0.7	1.8	0.98	1.9	26.4	0.7	1.8	0.98	1.9	18.4	5.4	22.8	12.47	23.9	6.2	9	10.4	15	17.8	16.2	25.5	36	3.1	2.8	4.4
342	F	17.9856	179.5	76	48.68	32.1	24.4	49	37.24	51.6	35.8	4.9	8.2	6.23	8.7	35.5	4.7	8	6.08	8.5	35	1.2	2.2	1.67	2.3	38.7	1.5	2.2	1.67	2.3	28.9	12.1	28.4	21.58	29.8	6.6	9.6	26.2	14.8	34.4	18	28	36.5	2.4	2.7	6.8
345	F	18.55	162.5	50.7	59.17	18.3	9.3	39.3	19.93	41.4	25.9	2.5	6.7	3.4	7.1	26.4	2.5	6.5	3.3	6.9	20.5	0.5	1.8	0.91	1.9	22.5	0.5	1.7	0.86	1.8	12.2	3.3	22.6	11.46	23.7	6.3	9.1	7.2	10.4	9	9.4	24.1	32.2	2.8	3.8	2.8
349	F	18.3171	167.6	65.3	54.06	25.1	16.4	46.4	30.3	48.9	29.8	3.6	7.9	5.16	8.4	30.3	3.5	7.6	4.96	8.1	30.7	1	2.1	1.37	2.2	30	0.9	2.1	1.37	2.2	20.9	7.4	26.7	17.44	28	6.5	9.8	10.6	16.2	7.6	14	28	37.3	3.4	2.1	3.6
352	F	19.0705	179	68	56.62	21.5	14.6	50.7	34.48	53.4	25.2	3.1	8.6	5.85	9.1	25.8	3.1	8.3	5.64	8.8	18.8	0.6	2.6	1.77	2.7	23.1	0.8	2.4	1.63	2.5	18.8	7	28.8	19.58	30.3	6.8	9.3	13.8	18.2	19.8	19.2	28.5	38.2	2.6	3.8	5.1
355	F	19.7582	167.4	56.4	57.45	20.4	11.5	42.6	24.03	44.9	25.8	2.7	7.3	4.12	7.7	26.9	2.7	7	3.95	7.4	23.8	0.6	1.9	1.07	2	22.8	0.6	1.9	1.07	2	16	4.9	24.5	13.82	25.8	6.5	8.7	11.4	13.6	12.2	5.2	26	35.7	3.2	3.6	3.9
357	F	19.7445	172.2	77.4	52.33	27.4	21.2	53.4	41.33	56.2	34.9	4.8	8.5	6.58	9	35.8	4.8	8.1	6.27	8.6	29.9	1.2	2.7	2.09	2.8	30.5	1.2	2.7	2.09	2.8	21.8	9.2	31.4	24.3	33	7.4	10.2	14.6	20	20.9	18	29.7	39.2	3.4	1.2	5.4
362	F	20.1171	167.9	65.2	51.53	28.5	18.6	44.2	28.82	46.6	32.8	3.9	7.5	4.89	7.9	32.2	3.7	7.4	4.82	7.8	31.2	1	2	1.3	2.1	33.2	1	2	1.3	2.1	25.2	9	25.3	16.5	26.7	6.5	9.3	8	17.8	12.4	14.4	27.8	38.5	3.3	2.2	4
366	F	18.7062	170	72.4	48.9	32.2	23.3	46.6	33.74	49.1	36.3	4.7	7.7	5.57	8.2	36.6	4.6	7.5	5.43	8	35.2	1.2	2.2	1.59	2.3	35.9	1.3	2.2	1.59	2.3	28.9	11.5	27	19.55	28.3	6.6	9.5	13.2	18	16.8	14.6	29.2	39.5	3.5	1.5	4.8
367	F	17.8596	157.8	73.2	46.58	36.9	27	43.9	32.13	46.2	39.6	5.4	7.7	5.64	8.2	41.1	5.4	7.4	5.42	7.8	41.1	1.5	2	1.46	2.1	46.4	1.8	2	1.46	2.1	33.2	12.9	24.8	18.15	26	6.2	9.4	30.8	23.4	21	15.8	32.8	38.5	4.2	-0.7	6.8
369	F	19.613	164.9	59.1	53.98	25.2	14.9	42	24.82	44.2	33.2	3.6	6.8	4.02	7.2	32.2	3.4	6.8	4.02	7.2	27.4	0.8	1.9	1.12	2	27.7	0.8	1.9	1.12	2	19.6	6.3	24.6	14.54	25.8	6.4	9.2	12.6	11.4	13.2	9.4	25.8	35	3.2	2.6	3.9
370	F	18.0733	163	87.6	45.09	37.6	32.9	51.9	45.46	54.7	42.7	6.7	8.5	7.45	9	42.8	6.7	8.4	7.36	8.9	45.1	2.1	2.5	2.19	2.6	46.2	2.3	2.6	2.28	2.7	32.4	15.1	29.9	26.19	31.5	6.8	9.8	42.2	23.2	42.8	22.2	31	40.2	3.8	-1.5	8.7
373	F	17.9445	164.4	47.8	60.46	18.8	9	36.8	17.59	38.8	28	2.5	6	2.87	6.4	26.6	2.3	6	2.87	6.3	22.9	0.5	1.6	0.76	1.7	23.4	0.5	1.6	0.76	1.7	12.4	3.2	21.6	10.32	22.7	6	7.8	8.2	9.8	8.8	7	23.2	30.5	2.3	4.8	2.8
375	F	18.5363	192	71.3	60.11	10.8	7.7	60.4	43.07	63.6	6.3	0.8	10.8	7.7	11.4	7.2	0.8	10.3	7.34	10.9	11.2	0.5	3.4	2.42	3.6	11.3	0.5	3.4	2.42	3.6	13	5.1	32.5	23.17	34.1	6.2	8.2	10.2	12.2	13.6	8.2	24	33	1	5.6	3.8
378	F	18.7719	163.8	54	58.52	18.9	10.2	41.6	22.46	43.8	27.8	2.8	6.9	3.73	7.3	27.6	2.7	6.7	3.62	7.1	21.2	0.5	1.9	1.03	2	20.7	0.5	1.9	1.03	2	12.7	3.7	24.2	13.07	25.4	6.1	8.7	9	10.2	8.8	14	25.7	33.4	2.9	3.4	3
383	F	21.2267	175	84.8	47.64	33.8	28.7	53.3	45.2	56.1	38.5	5.7	8.6	7.29	9.1	38.2	5.6	8.5	7.21	9	37.5	1.6	2.6	2.2	2.7	38.2	1.7	2.7	2.29	2.8	30.3	14.1	30.9	26.2	32.5	6.8	9.8	36.2	20.2	28.4	17	31	36.5	3	0.8	7.4
387	F	18.3116	165.6	52.2	57.28	20.7	10.8	39.3	20.51	41.4	26.7	2.6	6.7	3.5	7.1	26.4	2.5	6.6	3.45	7	22.8	0.5	1.7	0.89	1.8	24.6	0.6	1.7	0.89	1.8	16.3	4.6	22.6	11.8	23.7	6.3	9.1	9.4	9.2	8.6	10.4	24.5	34.5	3	4.1	2.9
391	F	18.0075	170.8	62.1	53.14	26.4	16.4	43.4	26.95	45.7	33.3	3.7	7	4.35	7.4	33.1	3.6	6.9	4.28	7.3	26	0.8	2.1	1.3	2.2	27.2	0.8	2	1.24	2.1	21.9	7.5	25.4	15.77	26.7	6.9	9.4	11.2	13.2	14.6	16.2	27.8	35.2	2.9	3.2	4
399	F	19.7719	162	61.7	55.43	23.2	14.3	45	27.77	47.4	31.6	3.6	7.4	4.57	7.8	31.5	3.5	7.3	4.5	7.7	26.3	0.8	2.1	1.3	2.2	28.4	0.9	2.1	1.3	2.2	16.7	5.5	26.1	16.1	27.5	6.1	8.8	9	9.2	8.8	7.8	30.2	35	4	1.7	2.8
400	F	19.3034	174.3	63	54.29	24.8	15.6	45	28.35	47.4	30.7	3.5	7.4	4.66	7.8	30	3.3	7.3	4.6	7.7	22.6	0.7	2.2	1.39	2.3	25.5	0.8	2.1	1.32	2.2	21	7.3	26	16.38	27.4	6.9	9.4	11.2	14.2	14.2	20.8	28.2	34.8	2.5	3.7	4.1
406	F	19.4295	167.7	64	56.09	22.3	14.3	47.2	30.21	49.7	29.1	3.4	7.8	4.99	8.3	29.7	3.4	7.5	4.8	8	25.3	0.8	2.2	1.41	2.3	25.8	0.8	2.2	1.41	2.3	17	5.9	27.5	17.6	28.8	6.3	9.1	8	11.4	9.6	8.8	28.2	34.5	3.3	2.4	3.1
407	F	18.1253	169.5	52.2	57.66	20.3	10.6	39.5	20.62	41.6	26.5	2.6	6.7	3.5	7.1	26.9	2.5	6.5	3.39	6.9	19.2	0.5	1.8	0.94	1.9	21	0.5	1.8	0.94	1.9	15.9	4.5	22.7	11.85	23.8	6.6	9	7.6	8.4	6.8	8.6	24	33.5	2.7	4.9	2.3
409	F	17.9692	171.1	66.2	52.57	27.4	18.1	45.7	30.25	48.1	33	4	7.6	5.03	8.1	32.8	3.8	7.4	4.9	7.8	32.1	1	2	1.32	2.1	33.8	1.1	2	1.32	2.1	22.7	8.2	26.7	17.68	28	6.2	9.4	16	14.4	17.6	22.6	25.6	35	2.2	2.6	4.8
412	F	18.3774	159	51	59.41	17.8	9.1	39.8	20.3	41.9	27.8	2.7	6.6	3.37	7	26	2.5	6.6	3.37	7	21.3	0.5	1.8	0.92	1.9	22.2	0.5	1.7	0.87	1.8	10.7	2.9	23.1	11.78	24.2	5.8	8.4	15.6	13.6	10.4	5.4	24	33	3	3	4.1
413	F	18.9555	174.6	59.8	57.36	20.6	12.3	45.1	26.97	47.5	26.2	2.8	7.5	4.48	8	27.6	2.9	7.2	4.31	7.6	18.5	0.5	2.2	1.32	2.3	19.2	0.5	2.1	1.26	2.2	17	5.6	26.1	15.61	27.4	6.2	8.5	6.4	10	6.4	7.6	27	32.8	2.6	4.3	2.3
415	F	17.9582	162.4	54.6	56.04	24.1	13.2	39.3	21.46	41.4	32.6	3.2	6.3	3.44	6.7	32.5	3.2	6.2	3.39	6.6	27.6	0.7	1.7	0.93	1.8	29.5	0.8	1.7	0.93	1.8	17.8	5.3	23.4	12.78	24.5	6	8.8	8.6	11.2	11	6.6	25.6	32.8	3.1	3	3.2
420	F	18.687	163.8	50.1	59.08	18.2	9.1	38.9	19.49	41	26.4	2.5	6.5	3.26	6.9	26.3	2.4	6.4	3.21	6.8	19.3	0.5	1.8	0.9	1.9	20.1	0.5	1.7	0.85	1.8	11.9	3.2	22.5	11.27	23.6	6.3	9.2	7	10.2	12.6	9	23.5	32.2	2.7	4.2	3.1
426	F	18.1445	160.5	51	57.25	20.8	10.6	38.3	19.53	40.4	29.5	2.8	6.4	3.26	6.8	28.5	2.7	6.3	3.21	6.7	21.8	0.5	1.8	0.92	1.9	24.7	0.6	1.7	0.87	1.8	14.7	4	22.1	11.27	23.2	6.4	8.6	12.2	7.4	8.6	9.6	24.5	33	3.2	3.3	3
429	F	18.5226	176.1	65.9	51.9	28.1	18.5	45	29.66	47.4	32.3	3.8	7.5	4.94	7.9	32.1	3.7	7.4	4.88	7.8	29.1	0.9	2.1	1.38	2.2	28.6	0.9	2.1	1.38	2.2	25.2	9.2	25.9	17.07	27.3	6.4	8.8	10	17.4	14.2	12	29	37.5	2.9	3.6	4.3
430	F	18.3199	170.1	64.3	55.37	23.3	15	46.8	30.09	49.3	31.5	3.7	7.5	4.82	8	30.7	3.5	7.5	4.82	7.9	25.9	0.8	2.2	1.41	2.3	26	0.8	2.2	1.41	2.3	17.7	6.2	27.4	17.62	28.8	6.3	9	9.4	10.4	11.4	9.6	26	37.5	3.3	2.7	3.3
438	F	19.7719	160.8	45.9	59.48	17.9	8.2	35.8	16.43	37.7	29	2.5	5.9	2.71	6.2	28.7	2.5	5.8	2.66	6.1	17.2	0.4	1.6	0.73	1.7	17.6	0.4	1.6	0.73	1.7	9.8	2.4	20.9	9.59	22	5.9	8	10	8.4	7	5.6	24	28.8	2.5	4.5	2.7
449	F	18.9664	163.1	58.6	55.29	23.5	13.8	42.5	24.9	44.8	29.2	3.2	7.3	4.28	7.7	30	3.2	7	4.1	7.4	27.2	0.7	1.9	1.11	2	28.9	0.8	1.9	1.11	2	18.7	5.9	24.4	14.3	25.7	6.1	8.7	8.6	12.2	14	10.6	26.6	37	3.5	2.4	3.7
450	F	18.1253	162.7	51.9	56.26	22.2	11.5	38.3	19.88	40.4	30.3	3	6.4	3.32	6.8	30.1	2.8	6.2	3.22	6.6	23.5	0.6	1.7	0.88	1.8	24.3	0.6	1.7	0.88	1.8	16.1	4.5	22.3	11.57	23.4	5.9	8.7	11	14.6	10.4	20	24.5	31.7	2.1	3.6	3.8
451	F	18.4815	175.1	60.4	53.64	25.8	15.6	42.5	25.67	44.8	32	3.4	6.9	4.17	7.3	31.6	3.3	6.8	4.11	7.2	25	0.7	2	1.21	2.1	25	0.7	2	1.21	2.1	22.3	7.5	24.8	14.98	26.1	6.3	9.1	13.2	19.2	17.4	12.2	25	33	1.8	4.3	5
455	F	19.2267	158.2	49.9	60.32	16.6	8.3	39.5	19.71	41.6	27	2.6	6.5	3.24	6.9	27.1	2.5	6.4	3.19	6.8	20.2	0.5	1.8	0.9	1.9	20.1	0.5	1.8	0.9	1.9	8.4	2.2	23	11.48	24.1	6.3	8.7	8.4	10	6.4	16	24.8	34.6	3.2	3.1	2.6
457	F	17.9363	159.8	58.4	53.6	26.9	15.7	40.5	23.65	42.7	30.8	3.3	7.1	4.15	7.5	32.4	3.4	6.7	3.91	7.1	31.7	0.9	1.8	1.05	1.9	34.9	1	1.7	0.99	1.8	22.5	7.1	23.2	13.55	24.4	6	8.6	18.2	12	12.6	12.2	25.8	34.2	3.2	1.8	4.4
464	F	17.8596	170	56.5	54.16	25.9	14.6	39.8	22.49	41.9	31.8	3.3	6.6	3.73	7	33	3.3	6.3	3.56	6.7	26.6	0.7	1.8	1.02	1.9	30.8	0.8	1.7	0.96	1.8	21	6.5	23.4	13.22	24.5	6.2	8.7	10.4	13	8.4	8	25	33	2.5	4.1	3.4
465	F	19.7116	161.5	58.8	60.03	16.7	9.8	46.5	27.34	49	28.2	3.1	7.5	4.41	7.9	28.6	3.1	7.3	4.29	7.7	18.4	0.5	2.3	1.35	2.4	19.9	0.6	2.2	1.29	2.3	8	2.5	27.2	15.99	28.7	6.2	8.8	10.6	10	13.8	12.4	28	35	3.6	2.1	3.6
469	F	19.2075	173.9	63.4	56.62	21.6	13.7	47.2	29.92	49.7	32	3.6	7.3	4.63	7.7	32.4	3.6	7.1	4.5	7.5	22.2	0.7	2.2	1.39	2.3	18.8	0.6	2.3	1.46	2.4	14.9	5.2	28.3	17.94	29.8	6.8	9.1	7	7.6	11.4	7.4	26.8	34.8	3.1	3.6	2.7
474	F	18.4733	170	65.9	51.14	29.3	19.3	44.2	29.13	46.6	33.8	4	7.4	4.88	7.8	34	3.9	7.2	4.74	7.6	30.8	1	2.1	1.38	2.2	31.9	1	2.1	1.38	2.2	26	9.4	25.4	16.74	26.8	6.2	9.2	12.2	18.4	17	12	28.2	34.4	2.8	2.5	4.8
478	F	21.087	168.1	56.8	56.34	22	12.5	42	23.86	44.3	28.2	2.9	7.1	4.03	7.5	29.7	3	6.7	3.81	7.1	21.2	0.6	2	1.14	2.1	23.1	0.6	1.9	1.08	2	17.4	5.4	24.3	13.8	25.6	6.5	9.2	13	12.4	15.8	10.6	24.8	34.3	2.8	3.7	4.2
479	F	18.0185	157.5	59.4	52.53	27.3	16.2	41	24.35	43.2	35.8	4	6.7	3.98	7.1	35.5	3.9	6.6	3.92	7	31.7	0.9	1.9	1.13	2	32.5	1	1.9	1.13	2	20.3	6.4	23.9	14.2	25.1	6.2	9	14.6	15.2	16.4	13	28.8	34	3.6	1.2	4.7
487	F	20.6185	161.4	55.5	56.22	22.2	12.3	41	22.76	43.2	29.5	3.1	6.9	3.83	7.3	30.5	3.1	6.6	3.66	7	26.4	0.7	1.8	1	1.9	26.9	0.7	1.8	1	1.9	15.8	4.7	23.9	13.26	25.1	6	8.9	7.6	12	6	10	26	35	3.3	2.6	2.7
493	F	19.5308	165.1	59.5	54.79	24.2	14.4	42.8	25.47	45.1	31.8	3.5	7.1	4.22	7.5	32.8	3.5	6.8	4.05	7.2	25	0.7	2	1.19	2.1	25.7	0.7	2	1.19	2.1	18.6	6	24.9	14.82	26.2	6.2	8.9	11.8	9.6	8.8	13.8	27.5	34.4	3.2	2.6	3.2
495	F	18.4021	167.9	57.5	55.83	22.8	13.1	42.1	24.21	44.4	31.3	3.3	6.8	3.91	7.2	30.4	3.1	6.8	3.91	7.2	21.7	0.6	2	1.15	2.1	24	0.6	1.9	1.09	2	17.5	5.5	24.6	14.15	25.9	6.2	9	8.2	11.2	8	10	26	34	2.9	3.5	2.9
502	F	19.9692	175.5	81.2	46.18	36	29.2	49.4	40.11	52	38.3	5.4	8.2	6.66	8.7	37.5	5.2	8.2	6.66	8.7	38.5	1.5	2.3	1.87	2.4	39.6	1.6	2.4	1.95	2.5	34.3	15.5	28.3	22.98	29.7	6.5	9.9	26	18.4	32	29.2	30.3	40.2	2.9	1.3	6.9
503	F	18.4514	154.6	48.8	59.84	17.2	8.4	38.3	18.69	40.4	24.9	2.4	6.7	3.27	7.1	27	2.5	6.3	3.07	6.7	21.3	0.5	1.7	0.83	1.8	22.5	0.5	1.7	0.83	1.8	9.8	2.5	21.9	10.69	23	6	8.5	11.2	9.6	9.2	12.2	24	35	3.4	2.6	3.2
505	F	19.087	163.6	57.4	59.06	18.1	10.4	44.6	25.6	47	28.5	3	7.2	4.13	7.6	28.7	3	7	4.02	7.4	18.9	0.5	2.2	1.26	2.3	20.3	0.6	2.1	1.21	2.2	10.7	3.3	26.1	14.98	27.5	6.5	8.7	9.2	12.2	8.4	12.6	26.5	34	3.1	2.7	3.1
507	F	18.2651	169.2	63.9	53.05	26.6	17	44.5	28.44	46.9	29.6	3.4	7.7	4.92	8.2	29.9	3.4	7.5	4.79	8	31.1	0.9	2	1.28	2.1	30.9	0.9	2	1.28	2.1	24.1	8.4	25.3	16.17	26.5	6.1	8.8	13.2	18	18.2	16.6	27	37	2.8	2.6	4.9
510	F	18.0568	165.5	70.3	52.92	26.7	18.8	48.9	34.38	51.5	32.8	4.2	8.2	5.76	8.7	32.6	4.1	8	5.62	8.5	34.2	1.2	2.2	1.55	2.3	33.8	1.2	2.3	1.62	2.4	21.5	8.1	28.2	19.82	29.6	6.5	8.8	15.6	18.4	19.2	16.6	28	37	3.1	1	5.2
511	F	17.9911	155.8	49.7	60.78	15.6	7.8	39.8	19.78	41.9	26.8	2.5	6.5	3.23	6.9	26.5	2.5	6.4	3.18	6.8	19.9	0.5	1.8	0.89	1.9	20.8	0.5	1.8	0.89	1.9	6.9	1.8	23.3	11.58	24.4	6	8.3	11	9.8	8.8	5.6	25.5	30.8	3.3	2.7	3.1
513	F	19.1527	170	66.7	53.97	25.2	16.8	47.4	31.62	49.9	32.5	3.9	7.6	5.07	8.1	32	3.8	7.5	5	8	28.5	0.9	2.2	1.47	2.3	28.8	0.9	2.2	1.47	2.3	20	7.3	27.9	18.61	29.2	6.3	8.9	10.4	14.8	11.6	15.4	28.2	35.5	2.9	2.3	3.8
516	F	17.9719	156	64	52.66	28.3	18.1	43.6	27.9	45.9	32.6	3.9	7.6	4.86	8.1	32.9	3.9	7.5	4.8	7.9	36.1	1.1	1.9	1.22	2	38.4	1.2	1.9	1.22	2	23.6	8	24.7	15.81	25.9	6.3	9.5	19.6	14.8	14	20.8	30	39.8	4.3	0.2	4.9
518	F	18.1171	165.4	57.9	56.65	21.4	12.4	43.2	25.01	45.5	28.1	3	7.3	4.23	7.7	28.3	3	7.1	4.11	7.5	24.1	0.7	2	1.16	2.1	25.5	0.7	1.9	1.1	2	16	5	24.9	14.42	26.2	6.1	9.3	11	14	13.2	14	25.8	35	2.9	3	4
520	F	17.9144	160.3	53.2	56.77	23.4	12.4	38.7	20.59	40.8	29.5	2.9	6.6	3.51	7	30.2	2.9	6.3	3.35	6.7	28.2	0.7	1.7	0.9	1.8	30.4	0.7	1.6	0.85	1.7	18.1	5.2	22.5	11.97	23.6	6.2	8.7	11	13	13.4	11.4	25.5	34.4	3.2	2.9	3.9
521	F	18.2212	172.5	62.8	53.82	25.3	15.9	44.5	27.95	46.9	30	3.4	7.5	4.71	7.9	30.7	3.4	7.3	4.58	7.7	25	0.7	2.1	1.32	2.2	27	0.8	2.1	1.32	2.2	22	7.6	25.5	16.01	26.9	6.1	9.6	9.4	10.4	18.4	7.6	25.2	34.6	2.8	3.4	4
527	F	17.8349	166	69.8	50.29	30.9	21.6	45.8	31.97	48.2	36.8	4.7	7.5	5.24	8	37.1	4.6	7.4	5.17	7.8	35.9	1.2	2	1.4	2.1	37.8	1.3	2.1	1.47	2.2	25.9	9.8	26.8	18.71	28.1	6.3	9.5	14.2	11	11.6	12.6	28.3	36.5	3.6	1.2	3.8
532	F	18.7062	164.5	58.5	57.61	20.2	11.8	44.3	25.92	46.7	29.6	3.2	7.2	4.21	7.6	29.9	3.2	7	4.1	7.4	21.3	0.6	2.1	1.23	2.2	22.9	0.7	2.1	1.23	2.2	13.1	4.1	25.9	15.15	27.3	6.7	8.8	7.6	8.4	9.4	12.8	26	35	3.3	2.7	2.7
536	F	18.6048	164.2	47.8	57.11	21.1	10.1	35.8	17.11	37.7	26.3	2.4	6.3	3.01	6.7	26.7	2.4	6.1	2.92	6.5	22.1	0.5	1.6	0.76	1.7	24.4	0.5	1.5	0.72	1.6	16.9	4.3	20.3	9.7	21.2	5.9	8.6	12	16.6	13.2	10	23	31	2.1	4.8	4.3
545	F	18.4295	161.8	56.3	54	25.4	14.3	39.9	22.46	42	32.8	3.4	6.6	3.72	7	32.6	3.3	6.5	3.66	6.9	27.8	0.7	1.8	1.01	1.9	29.2	0.8	1.8	1.01	1.9	20.1	6.1	23.2	13.06	24.3	5.7	8.8	13.2	9.4	13.6	10	25.5	33.6	3.1	2.6	3.8
575	F	20.3333	168	55.1	60.8	17	9.4	43.4	23.91	45.8	24.6	2.5	7.2	3.97	7.7	25.6	2.5	7	3.86	7.4	11.8	0.3	2.1	1.16	2.3	14.1	0.4	2	1.1	2.2	12.3	3.7	25.1	13.83	26.3	5.9	8.1	8.4	11.2	8.2	12.8	24	32.5	2.2	4	2.9
581	F	19.9167	154.8	43.1	60.27	10.8	4.6	35.3	15.21	37.8	26.8	2.2	5.8	2.5	6.1	25.4	2.1	5.7	2.46	6.1	6.6	0.1	1.7	0.73	1.8	9.6	0.2	1.6	0.69	1.7	3	0.7	20.5	8.84	21.5	5.5	8	8	10	7.2	10.4	24	30	2.7	4	2.6
582	F	19.4167	162.1	45.7	60.24	14.7	6.8	37.5	17.14	39.5	23.3	2.1	6.4	2.92	6.8	24.7	2.1	6.1	2.79	6.5	9.8	0.2	1.8	0.82	1.9	14.3	0.3	1.6	0.73	1.8	8.5	2.1	21.6	9.87	22.5	6	8.1	7.6	8	14.6	7.6	23	29	2.3	4.9	3.2
583	F	19.6667	174.5	61.7	55.27	19	10.9	44.3	27.33	46.6	23.8	2.5	7.5	4.63	8	24.4	2.5	7.3	4.5	7.7	15.4	0.4	2.1	1.3	2.3	16.4	0.4	2.1	1.3	2.2	16.1	5.1	25.3	15.61	26.5	5.9	8.7	10.8	16.2	14.4	11.8	26	35.5	2.3	4	4.3
584	F	19.5	166.5	51.2	60.52	12.6	6.2	40.9	20.94	43	21.8	2	6.9	3.53	7.3	22.1	2	6.6	3.38	7	11.2	0.3	1.9	0.97	2	11.7	0.3	1.8	0.92	2	6.3	1.7	23.7	12.13	24.7	5.8	8.1	7.6	6	11.2	10.8	23.5	32	2.4	4.5	2.6
585	F	22.75	156.5	57.2	53.85	29.3	17.5	40	22.88	42.1	33.7	3.8	7	4	7.4	33.9	3.7	6.8	3.89	7.2	32.2	0.9	1.8	1.03	2	32.8	1	1.8	1.03	2	25.7	8.2	22.6	12.93	23.6	5.6	8.6	17	16.4	21.4	12.4	26	36.5	3.5	1.4	5.4
586	F	22.5833	168.9	64.5	55.97	21.8	13.8	46.9	30.25	49.3	28	3.2	7.8	5.03	8.3	28.4	3.2	7.6	4.9	8	20.1	0.6	2.3	1.48	2.4	20.5	0.6	2.3	1.48	2.4	18	6.2	26.9	17.35	28.1	6.2	9.1	9	12.4	10.4	13.4	27	36	3	2.5	3.4
587	F	20.3333	161.2	50.8	60.61	20.6	11.1	40.5	20.57	42.7	28.2	2.8	6.8	3.45	7.2	27.1	2.7	6.8	3.45	7.2	19.1	0.5	1.9	0.97	2.1	22.6	0.6	1.8	0.91	2	15.7	4.5	23.2	11.79	24.3	5.6	8.9	10.8	13.2	14	13	23.5	33	2.6	3.5	4
588	F	18.9167	176	60.4	58.77	20.8	12.7	45.9	27.72	48.5	25.6	2.8	7.7	4.65	8.2	25.3	2.7	7.6	4.59	8	16.6	0.5	2.2	1.33	2.4	19.1	0.5	2.1	1.27	2.3	18.2	6.1	26.3	15.89	27.5	5.7	8.9	10.2	11	10	7	23.5	35.5	2.3	4.5	3.3
589	F	19.5	169.6	70.6	55.95	27	20	51.3	36.22	54	32.8	4.4	8.5	6	9	33.1	4.3	8.2	5.79	8.7	27.1	1	2.6	1.84	2.8	27.7	1.1	2.6	1.84	2.8	23	9.2	29.4	20.76	30.7	6.4	9.7	13	10	11.8	12.2	27	38.5	3.6	1.7	3.7
590	F	20.1667	175	70.3	60.15	9.7	6.8	60.6	42.6	63.5	8.3	1	10.8	7.59	11.4	8.6	1	10.5	7.38	11.1	15	0.6	3.3	2.32	3.5	14.3	0.6	3.3	2.32	3.5	9.4	3.5	32.7	22.99	34	6.8	10	7.6	12.8	9	7.8	28	38	3.4	2.7	3.1
591	F	19.75	162.9	65.7	50.53	25.5	15.5	43	28.25	45.3	32.1	3.6	7.2	4.73	7.6	32.3	3.5	7	4.6	7.4	26.2	0.8	2	1.31	2.2	25.8	0.8	2	1.31	2.2	20.9	6.9	24.8	16.29	26	5.8	9	12.6	13	20.6	14	26	37	3.3	1.2	4.7
592	F	18.9167	168	65.9	49.17	32.8	21.6	41.9	27.61	44.3	33.9	4	7.4	4.88	7.9	34.4	4	7.2	4.74	7.6	33.7	1.1	1.9	1.25	2.1	34.5	1.1	1.9	1.25	2.1	31.7	11.4	23.5	15.49	24.6	5.5	8.4	8.2	11.4	11	8.8	23	33.5	2.3	2.1	3.2
607	F	18.75	159.9	55.7	60.14	18	10.1	43.4	24.17	45.7	28.5	3	7.1	3.95	7.5	28.6	2.9	6.9	3.84	7.3	17.4	0.5	2.1	1.17	2.3	18.1	0.5	2.1	1.17	2.2	10.8	3.2	25.2	14.04	26.4	6.2	8.8	9.2	11.4	8.8	9.8	25	33	3.1	2.3	3.1
608	F	19	154	55.8	54.66	25.4	14.2	39.5	22.04	41.6	31.4	3.3	6.8	3.79	7.2	31.9	3.3	6.6	3.68	7	27.3	0.7	1.8	1	2	29.9	0.8	1.7	0.95	1.9	20.5	6.1	22.6	12.61	23.6	5.5	9.2	17.2	21	23.6	16.2	26.5	34	3.1	1.2	5.9
609	F	20.75	174.9	90	60.33	14.9	13.4	73.2	65.88	76.6	17.4	2.8	12.7	11.43	13.4	17.2	2.7	12.5	11.25	13.2	17	0.8	3.7	3.33	3.9	18.5	0.9	3.8	3.42	4	12.7	6.1	40.5	36.45	42.1	6.7	10.2	23	20.6	30.2	16.4	34	42.5	4.1	0.2	6.7
617	F	17.75	159.8	54.3	57.27	21.8	11.8	40.3	21.88	42.5	27.8	2.9	7	3.8	7.4	27.4	2.8	6.9	3.75	7.3	26.9	0.7	1.7	0.92	1.9	25.4	0.7	1.8	0.98	1.9	16.8	4.9	22.9	12.43	24	6.2	9	13.2	15	13.2	10.6	24.5	34.8	3.1	2.6	4.3
618	F	19.0833	167	63.9	53.05	27.5	17.6	44	28.12	46.3	32.6	3.8	7.4	4.73	7.8	33	3.8	7.2	4.6	7.6	26.9	0.8	2.1	1.34	2.3	27.5	0.9	2.1	1.34	2.3	24.1	8.4	25.2	16.1	26.3	6.5	9	12.2	14.4	13.4	12.2	28.9	35.4	3.3	2.2	4.1
619	F	19.0833	167	62.1	53.14	27.4	17	42.9	26.64	45.1	31.9	3.6	7.3	4.53	7.7	31.4	3.5	7.2	4.47	7.6	28.1	0.8	2	1.24	2.1	28.4	0.9	2	1.24	2.1	24.4	8.2	24.4	15.15	25.5	6.4	9	14.4	11.6	15.8	8	23.8	36.8	3.1	2.5	4.3
620	F	18.25	155.6	57.7	53.9	26.3	15.2	40.3	23.25	42.5	31.1	3.4	7.1	4.1	7.5	31.5	3.4	6.9	3.98	7.3	30.7	0.9	1.8	1.04	1.9	31.7	0.9	1.8	1.04	1.9	21.9	6.7	22.7	13.1	23.8	5.7	9.1	12.2	13.2	17.4	18	26.2	34.6	3.3	1.1	4.4

## Sheet: Database - male
Code	SEX	DECIMAL AGE	HEIGHT [cm]	WEIGHT [kg]	TBWP [%]	FATP [%]	FATM [kg]	PMM [%]	PMM [kg]	FFM [kg]	RLFATP [%]	RLFATM [kg]	RLPMM [%]	RLPMM [kg]	RLFFM [kg]	LLFATP [%]	LLFATM [kg]	LLPMM [%]	LLPMM [kg]	LLFFM [kg]	RAFATP [%]	RAFATM [kg]	RAPMM [%]	RAPMM [kg]	RAFFM [kg]	LAFATP [%]	LAFATM [kg]	LAPMM [%]	LAPMM [kg]	LAFFM [kg]	TRFATP [%]	TRFATM [kg]	TRPMM [%]	TRPMM [kg]	TRFFM [kg]	Elbow width [cm]	Knee width [cm]	Subscapular skinfold [mm]	Triceps skinfold [mm]	Suprailiac skinfold [mm]	Calf skinfold [mm]	Arm circumference [cm]	Calf circumference [cm]	MESO	ECTO	ENDO
1	M	19.25	186.3	83.3	61.22	16.6	13.9	66.5	55.39	69.6	16.9	2.5	11.7	9.75	12.3	18.6	2.7	11	9.16	11.6	19.2	0.8	3.3	2.75	3.5	20.7	0.9	3.3	2.75	3.5	15.3	7	37.2	30.99	38.7	7.4	10.2	16.2	7.6	15.8	8.2	30	39	3.4	2.9	4.1
2	M	20.1667	179.3	64.6	65.66	5	3.2	58.7	37.92	61.5	5.6	0.7	10.3	6.65	10.9	6.9	0.8	9.8	6.33	10.3	9.1	0.4	3.3	2.13	3.5	9.1	0.4	3.4	2.2	3.6	3.1	1.1	31.9	20.61	33.1	6.8	9	9.2	5	10.8	4.4	26.5	34	2.8	4.4	2.6
3	M	21.4167	186.7	85.1	60.52	15.6	13	67.2	57.19	70.4	10.6	1.5	12	10.21	12.7	12.5	1.7	11.4	9.7	12	15.3	0.8	3.9	3.32	4.1	16.1	0.8	3.9	3.32	4.1	18	8.2	36	30.64	37.5	7.6	10	13.8	9.8	18.4	11.2	28	38.5	2.9	2.7	4.3
4	M	19.8333	188	72.9	65.63	7.3	5.3	64.3	46.87	67.4	3.7	0.5	11.8	8.6	12.5	5.5	0.7	11.1	8.09	11.7	11.6	0.5	3.5	2.55	3.7	12.5	0.5	3.4	2.48	3.7	8	3.1	34.5	25.15	35.8	7.2	9.5	6	10	9	7.2	27.5	37	2.6	4.6	2.6
6	M	18.9167	182	78.1	61.84	17.3	13.8	63.1	49.28	66	15.2	2.2	11.5	8.98	12.1	16.5	2.3	11	8.59	11.6	20.4	0.8	3.1	2.42	3.3	23.6	1	3	2.34	3.2	17.3	7.5	34.5	26.94	35.9	7	10.3	11.2	14	18	7.4	28	39	3.2	2.8	4.4
9	M	19.4167	190.3	63.3	65.14	11.1	7.2	55.5	35.13	58	11.6	1.3	9.2	5.82	9.6	12.9	1.4	8.7	5.51	9.1	15.3	0.5	2.8	1.77	3	15.5	0.5	2.8	1.77	3	9.5	3.5	32	20.26	33.3	6.9	9.5	8.2	6	7.6	5.8	23.5	33	1.7	6.6	2.2
11	M	23.5	190.5	78.1	65.94	8.5	6.5	67.1	52.41	70.3	8.9	1.2	11.3	8.83	11.9	9.9	1.3	10.8	8.43	11.4	11.4	0.5	3.8	2.97	4.1	10.6	0.5	4	3.12	4.2	7.3	3.1	37.2	29.05	38.7	7.1	9.4	7.6	4	9.2	8.4	30.5	37.5	3.1	4.3	2.1
12	M	19.1667	186.7	81.4	62.41	15.3	12.5	66.3	53.97	69.4	20.5	2.9	10.6	8.63	11.1	21	2.9	10.2	8.3	10.8	15	0.7	3.5	2.85	3.7	16.2	0.7	3.6	2.93	3.8	11.9	5.4	38.4	31.26	39.9	7	10	9	6	12	9	32.5	34	3.1	3.2	2.8
14	M	20.5	176.2	78.5	61.78	15.4	12	63.1	49.53	66.2	12.2	1.6	11.2	8.79	11.8	13.1	1.7	10.8	8.48	11.4	15.2	0.7	3.7	2.9	3.9	16.6	0.8	3.6	2.83	3.8	17	7.2	33.8	26.53	35.2	6.8	9.6	17.2	13	14	7.8	31	38.5	3.8	1.8	4.5
15	M	20.5833	183.9	79.2	65.69	4.3	3.3	69.8	55.28	74.3	8.7	1.2	11.6	9.19	12.2	10	1.3	11.1	8.79	11.7	8.6	0.4	4.3	3.41	4.6	8.4	0.4	4.5	3.56	4.7	3	1.2	38.3	30.33	39.9	7.5	10	9.2	8.2	10.2	9.2	33	37.5	3.7	3	2.9
16	M	21.4167	185.8	75.5	65.89	7.3	5.4	65.9	49.75	69	8.5	1.1	11.1	8.38	11.7	8.9	1.1	10.7	8.08	11.3	10.7	0.5	3.8	2.87	4	10.4	0.5	3.9	2.94	4.1	5.6	2.2	36.4	27.48	37.8	7.7	9.7	7.4	3.4	6	5.2	28	37	3.2	3.8	1.5
19	M	20.5833	172.7	70.2	64.81	12.8	9.1	59.3	41.63	62.2	8.3	1.1	11	7.72	11.6	9.9	1.2	10.4	7.3	11	15.3	0.6	3.3	2.32	3.5	15.7	0.7	3.3	2.32	3.5	14.6	5.6	31.3	21.97	32.6	6.5	9	7	5	6.4	3.2	27.5	37	3.7	2.3	1.8
23	M	22.25	177.3	74.6	62.47	9.3	6.5	60.8	45.36	63.7	10.5	1.3	10.3	7.68	10.9	11.4	1.4	9.9	7.39	10.5	10.1	0.4	3.7	2.76	3.9	10.5	0.5	3.7	2.76	3.9	7.9	3	33.2	24.77	34.5	6.6	9.6	9.4	8	9	11.6	31	38.5	3.7	2.5	2.8
38	M	20.6667	184	91.9	63.22	18.1	17.6	75.8	69.66	79.4	17.8	2.9	12.6	11.58	13.3	17	2.7	12.5	11.49	13.2	16.9	1	4.6	4.23	4.9	17.4	1	4.7	4.32	5	18.8	10	41.4	38.05	43.1	7.4	9.5	22.8	12	27	13	33	40.5	3.7	1.5	5.9
50	M	20	169.7	72.5	62.76	14.2	10.3	59.5	43.14	62.2	12.7	1.6	10.5	7.61	11.1	13.6	1.7	10.2	7.39	10.7	13.7	0.6	3.6	2.61	3.8	14.1	0.6	3.6	2.61	3.8	15	5.8	31.6	22.91	32.8	7.9	9.8	16	8.6	19.8	7	30	38	4.3	1.5	4.5
51	M	23.25	180.5	68.2	65.33	6.7	4.6	60.7	41.4	63.6	7.9	0.9	10.4	7.09	10.9	7.9	0.9	10.1	6.89	10.7	9.7	0.4	3.5	2.39	3.7	10	0.4	3.5	2.39	3.7	5.3	1.9	33.2	22.64	34.6	6.8	9.7	9.4	8.2	13	9.4	28.5	36	3	4	3.2
52	M	19	188.7	89.2	59.87	18.3	16.3	69.6	62.08	72.9	20.2	3.2	11.8	10.53	12.5	22.1	3.3	11.2	9.99	11.8	19.5	0.9	3.5	3.12	3.7	20.6	1	3.5	3.12	3.8	16.2	7.9	39.6	35.32	41.2	7.2	10.6	12	17	19.2	21.2	32	40	2.8	2.6	4.8
53	M	19.6667	181.2	68.4	63.74	12.8	8.8	57.1	39.06	59.6	8	1	10.4	7.11	11	9.7	1.1	9.9	6.77	10.4	13.1	0.5	3.2	2.19	3.4	13.6	0.5	3.2	2.19	3.4	15.3	5.7	30.4	20.79	31.6	7	9.2	10	7.8	12.2	9.8	29	35.5	2.9	4.1	3.2
54	M	19.4167	171.6	63.9	63.22	13.6	8.7	52.8	33.74	55.2	14.7	1.6	8.9	5.69	9.4	16.1	1.7	8.4	5.37	8.9	16.1	0.5	2.7	1.73	2.8	17	0.6	2.7	1.73	2.9	12	4.3	30.1	19.23	31.3	6.7	9	8.8	8	8.8	4.8	28	35	3.4	3.1	2.7
55	M	19.5	173.9	67.1	64.98	11.4	7.7	56.9	38.18	59.5	11.3	1.4	10.3	6.91	10.8	12	1.4	9.9	6.64	10.4	15.8	0.6	2.8	1.88	3	16.6	0.6	2.9	1.95	3	10.4	3.7	31	20.8	32.2	6.5	10	8	7.2	6	4	26.5	36	3.4	3	2.1
57	M	18.8333	180.8	67	65.07	11	7.4	57	38.19	59.6	11	1.3	10.1	6.77	10.6	11.7	1.4	9.6	6.43	10.2	15.6	0.6	2.9	1.94	3	16.3	0.6	2.8	1.88	3	9.9	3.6	31.6	21.17	32.8	6.7	9	6	4.2	9.2	3	27	35	3	4.2	1.9
61	M	20.4167	176.1	97.6	56.66	22.6	22.1	72.1	70.37	75.5	17	2.8	13.1	12.79	13.8	18.4	3	12.6	12.3	13.3	21.1	1.2	4.4	4.29	4.6	22.9	1.4	4.3	4.2	4.6	25.9	13.7	37.7	36.8	39.2	7.7	10.4	13.4	18.8	32	12.4	37	44.5	5.1	-0.3	6.1
64	M	21.3333	178	73.4	65.57	7.7	5.7	64.6	47.42	67.8	7.4	0.9	11.1	8.15	11.8	8.5	1	10.7	7.85	11.2	11.2	0.5	3.6	2.64	3.9	10.7	0.5	3.7	2.72	4	6.9	2.8	35.5	26.06	37	6.5	9.7	14.4	4.2	18.2	7	30	38	3.8	2.8	3.8
65	M	20.75	184.6	84.4	62.32	14.8	12.5	68.7	57.98	71.9	11.5	1.7	12.2	10.3	12.9	13.1	1.9	11.6	9.79	12.3	15.3	0.8	4.1	3.46	4.3	16.3	0.8	4.1	3.46	4.3	16.2	7.4	36.7	30.97	38.2	6.9	10.6	12	13.6	13	13	30.5	40	3.3	2.5	4
66	M	19.5	176	83.2	58.65	19.9	16.6	63.6	52.92	66.6	24.9	3.6	10.3	8.57	10.9	25.5	3.6	9.9	8.24	10.5	19	0.8	3.3	2.75	3.5	20.3	0.9	3.3	2.75	3.6	16.8	7.7	36.8	30.62	38.3	7.1	9.7	13.2	9	14	8	31	35	3.5	1.2	3.8
67	M	20.3333	176.4	66.7	65.37	10.8	7.2	56.9	37.95	59.5	9.4	1.1	10.1	6.74	10.6	10.6	1.2	9.6	6.4	10.1	12	0.5	3.3	2.2	3.5	11.7	0.5	3.3	2.2	3.5	11.1	4	30.6	20.41	31.8	6.8	9.5	8.2	9	8.2	5	28.5	34	3.1	3.5	2.7
70	M	19.6667	194.4	90.3	64.01	12.5	11.3	75.4	68.09	79	11.1	1.7	12.7	11.47	13.4	11.8	1.7	12.3	11.11	12.9	13.5	0.7	4.4	3.97	4.7	14.2	0.8	4.4	3.97	4.7	12.9	6.4	41.6	37.56	43.3	7.4	10.4	12	10.6	13	7.4	29	40	2.9	3.4	3.7
73	M	20.4167	175.4	82.8	65.79	8.7	7.2	72.2	59.78	75.6	10.7	1.5	12.2	10.1	12.9	12.1	1.7	11.6	9.6	12.3	11.8	0.6	4.4	3.64	4.6	11.4	0.6	4.6	3.81	4.9	6.2	2.7	39.4	32.62	41	7.3	9.2	9.8	4.8	7.2	4.2	34	37	4.5	1.1	2.2
74	M	21.4167	182.4	79.1	65.74	10.2	8.1	67.8	53.63	71	13.4	1.8	11	8.7	11.7	12.9	1.7	10.9	8.62	11.5	12.1	0.6	4	3.16	4.2	11.2	0.6	4.2	3.32	4.5	8.1	3.5	37.7	29.82	39.2	7	9.9	8.2	7	13	7.6	31	38	3.6	2.8	3
76	M	19.0833	178	81.5	61.96	15.4	12.6	65.8	53.63	69	17.6	2.6	11.4	9.29	12	17.7	2.5	11.1	9.05	11.7	16.8	0.7	3.3	2.69	3.5	19	0.8	3.4	2.77	3.6	13.5	6	36.6	29.83	38.1	7.2	9.6	7	11	13.2	11.8	30	38	3.4	1.7	3.3
78	M	19.4167	180.8	74.1	63.43	13.3	9.9	61.4	45.5	64.2	14.3	1.9	10.7	7.93	11.2	14.7	1.9	10.3	7.63	10.9	17.5	0.7	3	2.22	3.2	18.1	0.7	3.1	2.3	3.3	11.8	4.8	34.3	25.42	35.7	7	9.5	9.4	6.4	10	7.6	29	37	3.3	3.2	2.7
80	M	19.0833	177.8	71.8	64.48	12	8.6	60.3	43.3	63.2	11.2	1.5	11.2	8.04	11.8	12.1	1.6	10.7	7.68	11.3	16.9	0.6	3	2.15	3.1	17.5	0.7	3	2.15	3.2	11.1	4.2	32.4	23.26	33.7	7.2	10	7.8	6.8	8	6	27	37.5	3.5	3	2.3
82	M	19.5	183	80.8	60.52	17.6	14.3	63.8	51.55	66.8	17.7	2.5	11.1	8.97	11.7	19.3	2.7	10.5	8.48	11.1	18.7	0.8	3.2	2.59	3.4	21.4	0.9	3.2	2.59	3.4	16.6	7.4	35.8	28.93	37.2	7.2	9.3	14	7	20	6.2	31	37	3.5	2.6	4.2
83	M	20.5	186.7	64.3	65.58	5.3	3.4	57.6	37.04	60.2	3.7	0.4	10.3	6.62	10.9	5	0.5	9.8	6.3	10.3	8.6	0.3	3.2	2.06	3.4	8.8	0.3	3.2	2.06	3.4	5.3	1.8	31.1	20	32.3	7	10.2	6.2	6.4	7	3.2	25	33	2.2	5.8	1.9
84	M	19.25	175.4	59.6	65.11	13.4	8.4	52.2	31.11	54.6	10.5	1.2	9.6	5.72	10.1	12	1.3	9	5.36	9.4	20.7	0.7	2.4	1.43	2.6	20.9	0.7	2.4	1.43	2.6	13.3	4.6	28.8	17.16	29.9	6.7	9.2	5.4	6.6	7	3.2	23	35.5	2.8	4.5	1.9
89	M	21.6667	185	72.8	65.86	8.9	6.6	64.5	46.96	67.5	7.9	1	11.1	8.08	11.8	8.3	1	10.8	7.86	11.4	12.4	0.5	3.6	2.62	3.8	11.9	0.5	3.7	2.69	3.9	8.7	3.5	35.3	25.7	36.7	7	9.6	9	6.8	10.8	3.2	27.5	36.5	3	4.1	2.8
91	M	19.25	168.8	61.3	64.93	12.1	7.5	52	31.88	54.3	12.3	1.4	9.2	5.64	9.6	13.6	1.4	8.6	5.27	9.1	15.1	0.5	2.6	1.59	2.8	15.9	0.5	2.7	1.66	2.8	10.9	3.7	28.9	17.72	30	7	9.6	8	9.4	7.2	5.8	28	34	3.5	3	2.6
92	M	20.25	179	84.2	63.06	10.8	8.8	69.2	58.27	72.5	10.1	1.4	12	10.1	12.7	11	1.5	11.5	9.68	12.2	12.2	0.6	4.2	3.54	4.5	13.6	0.7	4.1	3.45	4.4	10.5	4.6	37.4	31.49	38.9	7	9.7	13	10.2	20.4	7.4	32.5	38	3.9	1.6	4.5
94	M	19.9167	173.5	65.6	65.39	9.2	6.8	63.8	41.85	66.7	10.5	1.4	11	7.22	11.6	11	1.4	10.6	6.95	11.2	12	0.5	3.8	2.49	4	12.2	0.6	3.8	2.49	4.1	7.6	3	34.6	22.7	36	7	9.1	8	4.8	6.2	4	29	36.5	3.8	3.2	1.9
96	M	19.0833	177.5	75.3	58.57	19.4	14.5	57.7	43.45	60.3	20	2.5	9.6	7.23	10.1	20.9	2.6	9.2	6.93	9.7	24.6	0.9	2.7	2.03	2.9	23.9	0.9	2.8	2.11	2.9	17.9	7.6	33.4	25.15	34.7	7	9.3	17.2	13.6	23.6	17.2	29	38.5	3	2.4	5.3
97	M	21.25	174	66.9	65.47	9.9	6.6	57.2	38.27	59.8	10.2	1.2	9.9	6.62	10.5	11	1.2	9.6	6.42	10.1	11.1	0.4	3.3	2.21	3.5	10.9	0.4	3.4	2.27	3.6	9.3	3.3	31	20.74	32.2	7.1	9.7	7.2	6.2	6.4	5.2	28.5	35	3.6	3	2
99	M	20.25	167.9	65.3	63.86	13	8.5	54.4	35.52	57	10.9	1.3	9.9	6.46	10.4	12.5	1.4	9.4	6.14	9.9	13.9	0.5	3.1	2.02	3.3	13.4	0.5	3.2	2.09	3.4	13.7	4.8	28.8	18.81	30	7.2	9.7	11.4	9	8.2	9	29	35	3.7	2.2	3
100	M	20.4167	177.7	79.6	62.31	20.2	17.1	64.6	51.42	67.7	17	2.5	11.4	9.07	12	16.9	2.4	11.2	8.92	11.8	19.4	1	3.7	2.95	4	20	1	3.7	2.95	4	22.3	10.3	34.6	27.54	36	7.5	10.3	9.2	10.2	14	7.8	32.5	39	4.2	1.9	3.5
101	M	19.5833	183.9	75.8	65.17	15.5	12.4	64.5	48.89	67.5	17.3	2.4	10.9	8.26	11.5	18.4	2.5	10.5	7.96	11	17.9	0.8	3.2	2.43	3.4	18.8	0.8	3.3	2.5	3.5	13.5	6	36.6	27.74	38.1	6.9	9.8	6	5.2	8.8	6.2	28	37	3.1	3.5	2
102	M	19.5	171	64.9	65.49	12.6	8.4	55.5	36.02	58.1	15.6	1.8	9.2	5.97	9.6	16.7	1.8	8.7	5.65	9.2	13.4	0.5	2.9	1.88	3.1	14.3	0.5	3	1.95	3.2	10.3	3.8	31.7	20.57	33	7.1	9.1	7.2	4	6.2	4.2	30	34	3.8	2.8	1.6
106	M	18.9167	173.8	69.9	65.81	13	9.4	60.1	42.01	62.9	15.2	2	10.3	7.2	10.9	15.9	2	10	6.99	10.5	16.4	0.6	3	2.1	3.2	16.1	0.6	3.1	2.17	3.3	10.7	4.2	33.7	23.56	35	7.2	9.6	8.2	7	8.2	4.2	30	34	3.6	2.5	2.4
108	M	21.1667	182	68.7	65.16	7.6	5.4	62.9	43.21	65.8	7.7	1	10.9	7.49	11.5	9.1	1.1	10.4	7.14	10.9	9.8	0.4	3.7	2.54	4	10.5	0.5	3.7	2.54	3.9	6.5	2.5	34.2	23.5	35.5	6.4	9.8	8.8	5.8	12	7	27	34.5	2.7	4.2	2.8
109	M	20.0833	187	90.5	64.2	12.4	11.2	75.6	68.42	79.3	13.6	2.1	12.4	11.22	13.1	13.9	2.1	12.1	10.95	12.8	13.9	0.8	4.5	4.07	4.8	13.3	0.8	4.7	4.25	5	11.2	5.5	41.9	37.92	43.6	7.4	9.8	10.2	9	10	11.2	34	41	3.9	2.1	3.1
110	M	20.4167	168.8	63.8	65.81	6.4	4.1	57.2	36.49	59.9	7.2	0.8	10.2	6.51	10.7	8.5	1	9.7	6.19	10.2	10.5	0.4	3.3	2.11	3.5	10.6	0.4	3.3	2.11	3.5	4.5	1.5	30.7	19.59	31.9	6.7	9	7.4	6	12	6	29	35	3.8	2.6	2.7
113	M	19	188.7	70.9	65.42	9.1	6.5	62.3	44.17	65.3	10.8	1.4	10.8	7.66	11.4	11.4	1.4	10.4	7.37	11	12.8	0.5	3.3	2.34	3.5	12.9	0.5	3.3	2.34	3.5	6.9	2.7	34.5	24.46	35.9	7.2	9.7	9	6	8.8	7.2	29	35	2.7	5	2.5
114	M	21.6667	185.2	83.4	65.1	3.7	3.1	76.1	63.47	81	6.1	0.9	13.2	11.01	14	7.8	1.1	12.5	10.43	13.2	10.3	0.6	4.6	3.84	4.8	9.9	0.6	4.8	4	5.1	3	1.3	41	34.19	42.7	7.4	9.8	7.2	4.2	5	6	32.5	40	4.1	2.7	1.5
115	M	19.6667	184.4	85.1	65.33	8.6	7.4	74.8	63.65	78.3	8.3	1.2	12.9	10.98	13.6	9.9	1.4	12.2	10.38	12.9	12.6	0.7	4.4	3.74	4.6	12.7	0.7	4.5	3.83	4.7	7.4	3.4	40.8	34.72	42.5	7.3	10	10	6	9	5.8	31	40	3.9	2.3	2.6
116	M	19.5833	180.3	59.8	65.91	2.2	1.3	55.9	33.43	59.5	2.7	0.3	10.3	6.16	10.9	4.4	0.5	9.7	5.8	10.2	7.5	0.3	3.2	1.91	3.4	7.5	0.3	3.2	1.91	3.4	3	1	29.5	17.64	30.6	6.6	9.7	8	5.2	6	4.8	26	34.5	2.8	5.4	1.9
119	M	20.25	188.2	77.6	65.49	11	8.7	67.3	52.22	70.5	8.1	1.1	11.9	9.23	12.5	10.1	1.3	11.2	8.69	11.8	12.3	0.6	3.9	3.03	4.2	13.2	0.6	3.9	3.03	4.1	11.8	5.1	36.4	28.25	37.9	7.2	9.5	10	8.2	11.6	7.2	28.5	36	2.7	4	3.1
120	M	19.6667	175	69.1	65.41	10.5	7.3	59.1	40.84	61.8	10.8	1.3	10.2	7.05	10.8	11	1.3	10	6.91	10.5	11.9	0.5	3.4	2.35	3.7	12.1	0.5	3.5	2.42	3.7	10	3.7	32	22.11	33.2	6.5	9.8	8.4	5.4	7	4.2	25	38.5	3.5	2.9	2.1
123	M	19	177.9	78.4	60.97	16.7	13.1	62.4	48.92	65.3	20.9	2.8	10.1	7.92	10.7	20.2	2.7	10	7.84	10.6	17.2	0.7	3.2	2.51	3.4	19.5	0.8	3.2	2.51	3.4	14	6.1	35.9	28.15	37.3	6.7	9.5	9.6	10.8	12.2	9.2	33	37	3.7	2.1	3.4
130	M	19.1667	177.3	72.6	61.16	16.4	11.9	58	42.11	60.7	15.8	2	10.2	7.41	10.7	16.3	2	9.8	7.11	10.4	17.5	0.7	2.9	2.11	3.1	22.3	0.8	2.8	2.03	2.9	15.9	6.4	32.3	23.45	33.6	7.2	9.4	8.4	6	15.6	7.4	28.8	37.8	3.6	2.8	3.2
132	M	21.5	182	55	58.36	20.2	11.1	41.6	22.88	43.9	27.4	2.8	7.1	3.9	7.5	28.6	2.9	6.8	3.74	7.2	21.2	0.6	1.9	1.04	2.1	20.7	0.5	1.9	1.04	2.1	14.6	4.3	23.9	13.14	25	6.8	9.4	10.2	9.8	14	7.4	28	38	3.1	6.7	3.6
133	M	19.6667	182.5	71.4	62.46	14.7	10.5	58.1	41.48	60.9	15.9	1.9	9.7	6.93	10.2	17.7	2.1	9.1	6.5	9.6	17	0.6	2.9	2.07	3.1	17.8	0.7	3	2.14	3.1	12.9	5.2	33.4	23.85	34.8	6.9	9.6	7.8	8.4	8.8	11.6	27.5	36.3	2.7	3.9	2.6
135	M	20.1667	184.2	73.6	65.9	10	7.4	63.2	46.52	66.2	9	1.1	10.9	8.02	11.5	10.7	1.3	10.4	7.65	11	10.7	0.5	3.8	2.8	4	11.3	0.5	3.7	2.72	4	10	4	34.4	25.32	35.8	7.3	9	10.4	4	14.2	3.4	29.5	36.2	3.3	3.8	3
136	M	20.1667	183.9	71	60.28	17.5	12.5	55.6	39.48	58.5	25.4	3.2	8.8	6.25	9.3	26.1	3.2	8.5	6.04	9	9.4	0.3	2.9	2.06	3.2	10.3	0.4	2.9	2.06	3.1	13.8	5.5	32.5	23.08	34	7.3	9.2	11	3.8	12.8	3.2	28.6	37.5	3.4	4.2	2.9
137	M	19.75	184	77.8	61.57	16	12.5	62.4	48.55	65.4	16.1	2.2	10.8	8.4	11.4	17.4	2.3	10.3	8.01	10.9	18.8	0.8	3.1	2.41	3.3	20.4	0.8	3.1	2.41	3.3	15	6.4	35.1	27.31	36.5	7	9.4	13.8	5.8	9.4	4	29.6	39	3.6	3.2	3.1
139	M	22.6667	189.1	77	65.19	10.9	8.4	65.5	50.44	68.6	9.1	1.2	11.3	8.7	11.9	9.9	1.3	10.8	8.32	11.4	11.8	0.5	3.8	2.93	4	12.2	0.6	3.8	2.93	4	11.5	4.9	35.8	27.57	37.3	7.6	9.7	9.6	8.2	7.8	7.8	27.6	38.8	2.9	4.2	2.7
140	M	19.4167	190.8	96.1	57.86	20.9	20.1	72.6	69.77	76	23.8	4	12.2	11.72	12.8	25.3	4.2	11.6	11.15	12.3	20.3	1	3.7	3.56	3.9	22.5	1.1	3.7	3.56	3.9	18.5	9.8	41.4	39.79	43.1	7.1	9.6	23.4	12	20.4	14.6	34.1	39.4	3.2	2.2	5.4
142	M	19	178.4	69.3	65.08	11.1	7.7	58.9	40.82	61.6	11.7	1.5	10.5	7.28	11.1	12.2	1.5	10.2	7.07	10.7	13.6	0.5	3.1	2.15	3.3	16	0.6	3	2.08	3.2	9.8	3.6	32.1	22.25	33.4	6.9	9.6	8.4	14.2	8.4	5.8	29.8	37.8	3.4	3.5	3.3
144	M	18.75	173.7	59.2	63.34	13.5	8	49.1	29.07	51.2	15.9	1.6	7.9	4.68	8.3	16.8	1.6	7.6	4.5	7.9	17.4	0.6	2.5	1.48	2.6	17.4	0.6	2.5	1.48	2.6	11.2	3.7	28.6	16.93	29.7	6.9	9.6	7.8	4.4	7.4	4.8	25.5	33.6	3.1	4.3	1.9
146	M	19.4167	166.3	54.5	64.04	12.4	6.8	45.6	24.85	47.7	12	1.1	7.7	4.2	8.1	13.3	1.2	7.3	3.98	7.6	17.1	0.5	2.2	1.2	2.4	17.5	0.5	2.2	1.2	2.4	11.5	3.5	26.2	14.28	27.3	6.1	8.6	6.8	5.8	5.6	4	25.2	34	3.3	3.8	1.7
147	M	19.25	184	70.1	64.48	11.9	8.3	59.1	41.43	61.8	16	1.9	9.4	6.59	9.9	16	1.8	9.2	6.45	9.7	13.5	0.5	3.1	2.17	3.3	13.6	0.5	3.2	2.24	3.4	9	3.5	34.2	23.97	35.5	7.2	9.5	10	7.2	11	6.8	30.6	35.3	3.2	4.3	3
148	M	19.5	183.4	97	56.39	23	22.3	71.3	69.16	74.7	26.7	4.6	12	11.64	12.7	27.9	4.7	11.5	11.16	12.2	22.7	1.1	3.6	3.49	3.8	24.8	1.3	3.6	3.49	3.8	20.1	10.6	40.6	39.38	42.3	8.2	10.3	27.2	12.2	30.8	8.8	37	41.5	4.7	0.9	6.5
150	M	19.0833	184.3	75.8	63.46	13.3	10.1	62.8	47.6	65.7	17	2.2	10.2	7.73	10.8	17	2.2	10	7.58	10.6	16.2	0.7	3.2	2.43	3.4	16	0.7	3.3	2.5	3.5	10.5	4.4	36.1	27.36	37.5	7.5	10.1	9.9	7.4	9	5.6	30.2	37	3.4	3.5	2.8
151	M	20.4167	184.9	71.5	62.8	14.1	10.1	58.7	41.97	61.4	10.4	1.3	10.4	7.44	11	10.8	1.3	10.1	7.22	10.6	13.3	0.5	3.3	2.36	3.6	14.2	0.6	3.3	2.36	3.5	16.4	6.4	31.6	22.59	32.8	6.3	9.3	9.2	7.2	11.8	6.8	27.9	36.2	2.7	4.3	3
152	M	19.3333	181	68.1	61.53	15.8	10.8	54.8	37.32	57.3	17.4	2	8.8	5.99	9.3	18.5	2	8.4	5.72	8.8	19.1	0.7	2.7	1.84	2.9	19.2	0.7	2.7	1.84	2.9	14	5.5	32.2	21.93	33.4	7.5	9.4	6.8	4.4	9.2	4.6	27.2	32.6	2.8	4.1	2
159	M	19.5	185.4	71.2	65.43	9.3	6.6	61.6	43.86	64.6	12.1	1.5	10.5	7.48	11.1	12.6	1.6	10.2	7.26	10.7	11.2	0.5	3.3	2.35	3.5	12	0.5	3.4	2.42	3.6	6.8	2.6	34.2	24.35	35.6	7.1	9.9	6.8	4.2	4.6	3	28.5	36	3.2	4.4	1.4
160	M	24.4167	185.3	90.9	62.05	15.3	13.9	73.4	66.72	77	11	1.7	13	11.82	13.7	12.8	1.9	12.3	11.18	13	16.6	0.9	4.2	3.82	4.5	17.6	1	4.3	3.91	4.5	17	8.4	39.6	36	41.2	7	9.8	10.6	10.4	11.6	8.4	31	42	3.8	1.8	3.4
161	M	19.6667	168	59.5	63.19	13.6	8.1	49.2	29.27	51.4	12.7	1.3	8.6	5.12	9	14.4	1.4	8	4.76	8.4	18.5	0.6	2.4	1.43	2.5	18.4	0.6	2.4	1.43	2.6	12.8	4.2	27.8	16.54	28.9	6.5	8.8	8.4	10	14.4	7.2	26.3	34.6	3.2	3.2	3.5
163	M	19.3333	179.3	58.6	65.72	8.9	5.2	51.2	30	53.4	9	0.9	8.9	5.22	9.3	9.3	0.9	8.6	5.04	9	14.8	0.5	2.6	1.52	2.7	14.6	0.5	2.6	1.52	2.7	7.5	2.4	28.5	16.7	29.6	6.5	8.9	6	3.6	5	2.8	25	34.5	2.8	5.5	1.2
164	M	19.4167	179	75.9	64.43	12	9.1	63.9	48.5	66.8	15.2	2.1	10.9	8.27	11.5	17.2	2.2	10.2	7.74	10.7	10.7	0.5	3.6	2.73	3.8	13	0.6	3.6	2.73	3.8	9.3	3.8	35.6	27.02	37	7.1	9.8	9	6	8.2	6	33	35	3.8	2.6	2.4
165	M	19.6667	188.6	85.7	61.03	16.6	14.2	68.3	58.53	71.5	18.8	2.8	11.5	9.86	12.2	17.8	2.6	11.5	9.86	12.2	21	0.9	3.3	2.83	3.5	21	1	3.4	2.91	3.6	14.7	6.9	38.6	33.08	40.1	7.2	10	18.8	13	14.6	7.8	30.8	40	3.3	3	4.7
166	M	19.1667	187.5	90	60.44	17.4	15.7	71	63.9	74.3	18.1	2.9	12.5	11.25	13.2	18.6	2.9	12.1	10.89	12.8	21.7	1	3.4	3.06	3.6	22.1	1.1	3.5	3.15	3.7	16	7.8	39.5	35.55	41.1	7.7	10.2	20.6	5.2	20.8	10	30.8	39.2	3.6	2.3	4.7
167	M	18.6667	181.5	88.9	58.83	19.7	17.5	68.1	60.54	71.4	22	3.6	11.9	10.58	12.6	22.7	3.6	11.5	10.22	12.2	21.5	1	3.4	3.02	3.6	23.5	1.1	3.4	3.02	3.6	17.4	8.3	37.9	33.69	39.5	7.7	11.7	12.6	18	20.6	10.4	33.3	40	4	1.4	5.1
168	M	21.0833	172.3	59.3	65.27	9.4	5.6	51.3	30.42	53.7	6.5	0.7	9.5	5.63	10	7.3	0.8	9.1	5.4	9.6	10.9	0.4	2.9	1.72	3.1	12	0.4	2.8	1.66	3	10.7	3.4	27	16.01	28.1	6.8	10.2	6.8	8	6.8	5.8	25.6	34.5	3.2	4	2.2
169	M	20.6667	173.2	71.6	62.57	14.5	10.4	58.5	41.89	61.2	10.9	1.4	10.6	7.59	11.2	11.8	1.4	10.2	7.3	10.8	15.1	0.6	3.4	2.43	3.6	16.2	0.7	3.3	2.36	3.5	16.3	6.3	31	22.2	32.2	6.6	10.4	10.6	9.4	18.4	8.8	31.5	38	4.1	2.2	4
170	M	19	179.5	81.3	60.64	17.1	13.9	64.4	52.36	67.4	17.7	2.6	11.3	9.19	11.9	18.8	2.6	10.8	8.78	11.4	20.5	0.9	3.1	2.52	3.3	20.9	0.9	3.2	2.6	3.4	15.7	7	36	29.27	37.4	6.9	9.9	13.6	10	14.6	8	31.8	38	3.8	2	4
172	M	22.5	170.8	72.3	59.47	18.7	13.5	56.2	40.63	58.8	13.2	1.7	10.4	7.52	11	14.2	1.7	10	7.23	10.5	18.4	0.8	3.2	2.31	3.4	19.3	0.8	3.1	2.24	3.3	21.8	8.5	29.5	21.33	30.6	7.1	10.1	19.6	8	10.2	7.4	27.5	37	3.8	1.7	3.9
173	M	19	188.5	93	58.6	19.9	18.5	71.1	66.12	74.5	22.3	3.7	12.3	11.44	13	23.2	3.8	11.9	11.07	12.6	21.6	1	3.5	3.26	3.7	23.4	1.2	3.6	3.35	3.8	17.5	8.8	39.8	37.01	41.4	7.1	10.3	10	12.6	22.4	8.8	31	39.8	3.3	2.1	4.6
174	M	19.5833	175.4	91.2	58.99	19.4	17.7	70.3	64.11	73.5	22.5	3.7	12.1	11.04	12.7	24	3.8	11.5	10.49	12.1	17.5	0.8	3.7	3.37	3.9	20.7	1	3.7	3.37	3.9	16.9	8.3	39.3	35.84	40.9	7.2	10.4	20.6	6.4	13.4	8.6	36	40.2	5	0.2	4.2
175	M	24.0833	181.7	69.7	64.71	11.7	8.2	58.8	40.98	61.6	9.2	1.1	10.3	7.18	10.9	10.8	1.3	9.8	6.83	10.3	11.9	0.5	3.4	2.37	3.6	12	0.5	3.4	2.37	3.6	12.8	4.9	31.9	22.23	33.2	7.1	10	7.4	5.4	9	6	27	34.5	2.9	4	2.2
176	M	20.4167	184.4	68.8	63.66	13.1	9	57.1	39.28	59.8	8.5	1	10.3	7.09	10.9	9.9	1.1	9.8	6.74	10.4	11.3	0.5	3.4	2.34	3.6	13.1	0.5	3.2	2.2	3.4	15.7	5.9	30.4	20.92	31.6	6.9	9	8.2	6.2	7.4	5.2	23.5	34.5	2.1	4.6	2.2
177	M	20	190.9	88.2	59.64	18.6	16.4	68.6	60.51	71.8	20.6	3.1	11.5	10.14	12.1	22	3.3	11	9.7	11.6	18.9	0.9	3.5	3.09	3.7	21	1	3.5	3.09	3.7	16.7	8.2	39.1	34.49	40.7	7.2	10.2	16	8.4	22	11.6	33.5	38	3.3	3.1	4.7
179	M	19.0833	184.5	82.9	62.97	14	11.6	68.1	56.45	71.3	15.3	2.3	12	9.95	12.7	15.6	2.3	11.7	9.7	12.4	18	0.8	3.3	2.74	3.5	18.1	0.8	3.5	2.9	3.7	12.2	5.4	37.6	31.17	39.1	7.2	9.7	10.8	11.4	12.8	7.4	32.3	40	3.8	2.6	3.7
181	M	19.3333	188.5	85.7	60.91	16.8	14.4	68	58.28	71.3	17.2	2.6	11.9	10.2	12.6	17.8	2.6	11.5	9.86	12.2	19.1	0.9	3.4	2.91	3.6	21.4	1	3.3	2.83	3.6	15.7	7.3	37.9	32.48	39.4	7.5	10.2	11.2	14.2	14	10.2	29.5	40.2	3.1	3	4.1
182	M	19	178.4	74.4	59.01	19.5	14.5	57.2	42.56	59.9	20.9	2.7	9.7	7.22	10.2	23.1	2.9	9.1	6.77	9.6	22.8	0.9	2.8	2.08	2.9	23	0.9	2.8	2.08	3	17.3	7.2	32.8	24.4	34.2	7	9.7	14	14.6	18.2	10.8	28	36.3	2.8	2.7	4.7
183	M	19.75	187.1	87.8	61.05	16.6	14.6	69.9	61.37	73.2	16.6	2.6	12.5	10.98	13.2	17.5	2.7	12	10.54	12.7	20.1	0.9	3.4	2.99	3.6	21.3	1	3.4	2.99	3.7	15.5	7.4	38.6	33.89	40.1	7.2	9.8	11.4	5	13.8	6.2	30.8	40	3.7	2.5	3.2
185	M	19.5	185.4	78.6	60.05	18	14.2	61.6	48.42	64.5	17.8	2.4	10.6	8.33	11.1	19	2.5	10.1	7.94	10.6	22.5	0.9	2.9	2.28	3.1	22.8	0.9	3	2.36	3.2	17	7.5	35	27.51	36.4	6.7	10	9.8	6.2	7.2	4.6	28	37.3	3.1	3.3	2.4
186	M	20.6667	178	78.4	64.03	12.5	9.8	65.5	51.35	68.6	12.2	1.7	11.2	8.78	11.9	11.9	1.6	11	8.62	11.6	13.6	0.6	3.9	3.06	4.1	14.8	0.7	3.8	2.98	4	12.4	5.2	35.6	27.91	37	6.8	9.8	7.4	6.8	8.4	7	32	37.5	4	2.1	2.3
187	M	21.25	183.9	69.8	65.19	11	7.7	59.4	41.46	62.1	7.8	0.9	10.6	7.4	11.2	8.6	1	10.2	7.12	10.7	11.3	0.5	3.4	2.37	3.6	13	0.5	3.3	2.3	3.5	12.6	4.8	31.9	22.27	33.2	6.8	9.8	9.8	7.4	13	7.6	28	36.2	2.9	4.4	3.2
188	M	21.1667	167.8	62.8	65.68	7.5	4.7	55.5	34.85	58.1	8.3	0.9	9.9	6.22	10.4	9.9	1.1	9.4	5.9	9.9	10.6	0.4	3.2	2.01	3.4	10.1	0.4	3.3	2.07	3.5	5.7	1.9	29.7	18.65	30.9	6.5	8.7	7.4	4.2	5.8	6	29.8	36	4.1	2.6	1.6
189	M	19.4167	182.4	61.5	65.69	10.3	6.3	52.8	32.47	55.2	9.6	1	9.2	5.66	9.7	11.8	1.2	8.5	5.23	8.9	16.1	0.5	2.6	1.6	2.8	15	0.5	2.7	1.66	2.8	9	3.1	29.8	18.33	31	6.6	9.6	7.6	5	5.6	4.6	24	34.2	2.4	5.5	1.7
191	M	20.6667	178.8	88.8	58	20.7	18.4	67.2	59.67	70.4	18.1	2.7	11.7	10.39	12.4	18.4	2.7	11.5	10.21	12.1	19.8	1	3.9	3.46	4.2	19.7	1	4	3.55	4.3	22.5	10.9	36.1	32.06	37.5	7.4	10.4	24.2	15.8	28.6	11.6	31.5	38.6	3.6	1	6.4
192	M	19	186.7	87.4	62.7	14.4	12.6	71.4	62.4	74.8	18.3	2.8	12	10.49	12.7	18.8	2.8	11.6	10.14	12.3	14.7	0.7	3.8	3.32	4	16.2	0.8	3.8	3.32	4.1	11.5	5.5	40.2	35.13	41.8	7.7	9.8	7.8	6.4	8.4	7	34.5	39	4.1	2.5	2.3
193	M	20.25	182.5	70.6	65.96	3	2.1	64.2	45.33	68.5	5.4	0.7	11.2	7.91	11.9	6	0.7	10.8	7.62	11.4	7.9	0.4	3.9	2.75	4.1	8.3	0.4	3.9	2.75	4.2	3	1.1	34.4	24.29	35.8	7.5	9.8	8.4	7.4	7.2	4.2	30.5	36.2	3.5	4	2.4
194	M	19.6667	179.7	71.6	62.43	14.7	10.5	58.5	41.89	61.1	14.5	1.8	10.2	7.3	10.7	15.8	1.9	9.7	6.95	10.2	19.8	0.7	2.8	2	3	19.7	0.7	2.9	2.08	3	13.4	5.3	32.9	23.56	34.2	6.5	9	7.8	6.6	6.4	4.2	28.5	37.5	3.4	3.3	2.1
195	M	18.8333	183	86.4	61.92	15.4	13.3	69.7	60.22	73.1	18.5	3	12.3	10.63	13	21.1	3.2	11.4	9.85	12.1	13.8	0.7	3.8	3.28	4.1	16.8	0.8	3.8	3.28	4.1	12.4	5.7	38.4	33.18	40	7.7	10.3	21.4	8.2	11	8	33.3	38.2	4	2	4.2
196	M	20.4167	178.5	73.9	65.22	11	8.1	62.7	46.34	65.8	10.6	1.4	10.8	7.98	11.4	11	1.4	10.5	7.76	11.1	13.8	0.6	3.5	2.59	3.8	12.6	0.6	3.7	2.73	3.9	10.6	4.2	34.2	25.27	35.6	6.7	10	8.2	6.2	7.4	5.2	31	36	3.7	2.8	2.2
198	M	23	178.5	68.6	60.79	17	11.7	54.4	37.32	56.9	14.3	1.7	9.7	6.65	10.3	14.7	1.7	9.5	6.52	10	15.2	0.6	3.2	2.2	3.4	16.4	0.7	3.1	2.13	3.3	18.9	7	28.9	19.83	30	6.9	9.5	6.6	4.2	4.6	3.2	26	28.5	2.3	3.6	1.3
200	M	19.6667	177.4	68.5	64.09	12.4	8.5	57.3	39.25	60	14.2	1.7	9.7	6.64	10.2	14.3	1.7	9.5	6.51	10	15.9	0.6	2.9	1.99	3.1	16.3	0.6	2.9	1.99	3.1	10.5	4	32.3	22.13	33.6	7.3	10	10.6	5.6	11.8	6	28.6	35	3.4	3.4	3
201	M	22.5	184.4	77.6	61.34	16.3	12.7	62.1	48.19	65	11.5	1.5	11.1	8.61	11.7	12.6	1.6	10.7	8.3	11.2	15.8	0.7	3.5	2.72	3.7	16.7	0.7	3.5	2.72	3.7	19	8.1	33.3	25.84	34.6	7.1	9.5	10.6	11.2	16	5.6	29	39.4	3.3	3.3	3.9
202	M	19.3333	181.2	99.8	54.11	26.2	26.2	70.3	70.16	73.7	27.8	5	12.3	12.28	13	29.5	5.2	11.7	11.68	12.4	23.6	1.2	3.6	3.59	3.8	29	1.5	3.5	3.49	3.7	24.6	13.3	39.2	39.12	40.8	7.2	10.7	22.2	26.8	26.8	29.2	35.5	43.5	3.5	0.3	6.8
203	M	18.75	171.4	65.9	64.34	12.2	8	55.3	36.44	57.9	15.1	1.8	9.6	6.33	10.1	15.7	1.8	9.2	6.06	9.7	13.2	0.5	3	1.98	3.1	15.7	0.6	2.9	1.91	3.1	9.5	3.3	30.6	20.17	31.8	6.8	9.6	7.2	5	4.6	4.6	31.5	38	4.5	2.7	1.5
205	M	20.3333	171	61.8	65.55	3.5	2.2	56.1	34.67	59.6	6.4	0.7	10	6.18	10.5	7	0.8	9.6	5.93	10.1	9.2	0.4	3.3	2.04	3.5	9.4	0.4	3.3	2.04	3.5	3	1	29.9	18.48	31.1	6.8	9.2	7.6	15.8	15.4	14.2	28.5	34.5	2.8	3.3	4
207	M	20.25	180.1	78.5	61.53	15.9	12.5	63	49.46	66	11.6	1.6	11.3	8.87	11.9	12.3	1.6	10.9	8.56	11.5	16.7	0.8	3.6	2.83	3.8	17.8	0.8	3.5	2.75	3.7	18.1	7.7	33.7	26.45	35.1	6.6	9.6	8.8	8.8	8	6.4	29	39.2	3.6	2.5	2.7
208	M	19.5833	176.4	72.1	61.58	15.9	11.5	57.9	41.75	60.6	12.5	1.7	11	7.93	11.6	14.1	1.8	10.3	7.43	10.9	19.1	0.7	2.8	2.02	3	23	0.9	2.7	1.95	2.9	16.7	6.5	31.1	22.42	32.3	6.8	10.4	23	22	19.2	6.8	26.5	41	3.3	2.7	6.1
209	M	20.25	186.6	87.6	65.47	7.9	6.9	76.9	67.36	80.7	9.9	1.5	12.7	11.13	13.4	10.6	1.5	12.3	10.77	13	11.3	0.6	4.6	4.03	4.9	11.5	0.7	4.7	4.12	5	5.6	2.6	42.6	37.32	44.3	7.2	11	9	5.6	7.8	5.2	31.8	41	4.2	2.4	2.3
212	M	19.3333	184.3	83.5	59.04	19.3	16.1	64.3	53.69	67.4	20.4	3	10.9	9.1	11.5	22.4	3.1	10.3	8.6	10.9	20.2	0.9	3.2	2.67	3.4	21.7	1	3.2	2.67	3.4	17.7	8.2	36.7	30.64	38.2	7.8	9.8	20.4	8.2	18	7.4	30	37.3	3.4	2.5	4.7
213	M	19.25	182	81.6	59.44	18.9	15.4	63.2	51.57	66.2	24.3	3.4	10	8.16	10.5	24.8	3.4	9.6	7.83	10.2	18.3	0.8	3.3	2.69	3.5	19.1	0.8	3.3	2.69	3.5	15.5	7.1	37	30.19	38.5	6.6	9.7	12.6	8.8	21	8	34	37	3.7	2.4	4.4
217	M	20.5833	182.4	84.9	60.42	17.4	14.8	66.9	56.8	70.1	15.5	2.2	11.5	9.76	12.1	15.5	2.2	11.3	9.59	11.9	17.1	0.9	3.9	3.31	4.1	17.2	0.9	3.9	3.31	4.2	18.7	8.7	36.3	30.82	37.8	7.1	10.3	13.6	7.2	12.6	10.8	34	38	3.9	2	3.5
221	M	22.4167	195.5	98.6	64.81	11.5	11.3	83.3	82.13	87.3	12.5	2	13.5	13.31	14.3	12.9	2.1	13.1	12.92	13.9	12.5	0.8	5.1	5.03	5.4	13.4	0.8	5.1	5.03	5.4	10.4	5.6	46.5	45.85	48.4	8	10.4	9.8	4.4	7.8	4.6	34.8	41.3	4.2	2.6	2.2
223	M	19.75	168.8	59.4	62.63	14.5	8.6	48.6	28.87	50.8	13.9	1.4	8.2	4.87	8.7	16.3	1.6	7.6	4.51	8	20	0.6	2.3	1.37	2.5	18.4	0.6	2.4	1.43	2.6	13.3	4.5	28.1	16.69	29.2	6.5	8.9	8.8	7	8.8	4.6	25.7	34.2	3.2	3.3	2.6
224	M	20.1667	184.6	84.8	65.68	10.3	8.7	72.6	61.56	76.1	9.3	1.4	12.5	10.6	13.2	11.1	1.6	11.9	10.09	12.5	12.5	0.7	4.3	3.65	4.6	13.1	0.7	4.4	3.73	4.6	9.7	4.4	39.5	33.5	41.1	7	10.3	9.4	10	11.4	7.2	34	39.5	4	2.4	3.2
228	M	18.9167	176.8	93.9	53.04	27.6	25.9	65	61.04	68	31.8	5.4	11.1	10.42	11.7	29	4.9	11.3	10.61	11.9	29.9	1.4	3.1	2.91	3.3	32	1.6	3.2	3	3.4	25	12.6	36.3	34.09	37.8	7.2	10.7	26	15	21.8	20	34.4	43	4.3	0.1	6
231	M	19	179	81.2	59.24	19.1	15.5	62.7	50.91	65.7	20.8	2.9	10.6	8.61	11.2	21.4	2.9	10.2	8.28	10.8	20.7	0.9	3.1	2.52	3.3	22.5	1	3.1	2.52	3.3	17.4	7.8	35.7	28.99	37.1	7	9.9	16.6	16.4	22.6	14.8	29.3	37.5	2.9	1.9	5.4
233	M	23	170.2	68.6	58.3	17	11.7	54.4	37.32	56.9	14.3	1.7	9.7	6.65	10.3	14.7	1.7	9.5	6.52	10	15.2	0.6	3.2	2.2	3.4	16.4	0.7	3.1	2.13	3.3	18.9	7	28.9	19.83	30	6.7	9.4	12.2	6.8	20.6	14.2	28.8	35.2	3.4	2.1	4.1
235	M	21.75	186.4	96.1	55.88	23.7	22.8	70	67.27	73.3	20.2	3.3	12.2	11.72	12.8	19	3	12.1	11.63	12.8	22.4	1.2	4.1	3.94	4.3	23.8	1.3	4	3.84	4.3	26.3	14	37.6	36.13	39.1	7.2	11.2	26.8	11.8	33.6	11	32	39.8	3.6	1.4	6.6
238	M	19.4167	187	83.4	60.79	16.9	14.1	66.1	55.13	69.3	15.8	2.4	11.9	9.92	12.5	16.7	2.4	11.4	9.51	12	21.9	0.9	3.1	2.59	3.3	23.1	1	3.1	2.59	3.3	16.3	7.4	36.6	30.52	38.1	7.5	10	11.6	5.2	11.2	5.8	30.5	39.4	3.7	3	3
239	M	20.6667	180.4	79.7	62.23	14.9	11.9	64.6	51.49	67.8	10.7	1.5	11.6	9.25	12.3	12.6	1.7	11	8.77	11.7	14.5	0.7	3.8	3.03	4.1	16.6	0.8	3.7	2.95	3.9	16.9	7.3	34.5	27.5	35.9	7.5	9.3	11.6	5.8	9.8	8	32.7	38.8	4.1	2.3	2.9
240	M	19.5	194.5	67.9	65.68	10.3	7	58.1	39.45	60.9	11.8	1.3	9.5	6.45	10	11.8	1.3	9.3	6.31	9.8	16.1	0.6	2.9	1.97	3.1	14.9	0.6	2.9	1.97	3.1	8.4	3.2	33.5	22.75	34.9	7.2	9.7	7.4	7.2	7.6	6.2	26	32	1.6	6.6	2.3
247	M	19.5	177.6	86	59.88	18.1	15.6	67.2	57.79	70.4	23.3	3.5	11	9.46	11.6	23.2	3.4	10.7	9.2	11.3	17.9	0.8	3.4	2.92	3.7	19.1	0.9	3.5	3.01	3.8	14.8	7	38.6	33.2	40.1	7.5	9.8	21.4	15.8	22	12.2	36.3	39.4	4.3	1.1	5.7
257	M	19.75	175.1	59.1	65.16	9.6	5.7	51	30.14	53.4	9.7	1	8.9	5.26	9.4	10	1	8.7	5.14	9.1	13.6	0.4	2.6	1.54	2.8	15.9	0.5	2.5	1.48	2.7	8.5	2.7	28.3	16.73	29.4	6.5	9.7	8.2	4.8	6.4	4.6	25	30.8	2.5	4.6	1.9
258	M	19.5833	174.1	63.3	65.88	9.9	6.3	54.6	34.56	57	11.4	1.3	9.5	6.01	10	12.2	1.3	9.1	5.76	9.6	12.8	0.4	2.9	1.84	3	13.3	0.5	2.9	1.84	3.1	8.1	2.8	30.2	19.12	31.4	7.6	9	8.4	4.6	8.6	4	30.5	33.5	3.7	3.6	2.2
259	M	19.6667	180	71.5	62.8	14.3	10.2	58.5	41.83	61.3	15.3	1.9	9.9	7.08	10.5	17.2	2	9.3	6.65	9.8	17.9	0.7	2.9	2.07	3.1	17.4	0.7	3	2.15	3.2	12.4	4.9	33.4	23.88	34.7	7.1	9.5	8.4	4.6	7.6	4.2	28.8	35.8	3.4	3.4	2.1
260	M	18.25	183.6	83.5	61.2	16.4	13.7	66.7	55.69	69.8	19.5	2.8	11.1	9.27	11.7	21.1	3	10.6	8.85	11.1	16.9	0.7	3.4	2.84	3.6	18.2	0.8	3.5	2.92	3.7	13.8	6.3	38.1	31.81	39.6	7.3	9.2	8.8	7.6	8	9	33.5	38.2	3.8	2.4	2.5
262	M	20.5	185.8	86.3	63.15	13.7	11.8	71.1	61.36	74.5	10.6	1.6	12.4	10.7	13.1	11.4	1.6	12	10.36	12.7	16.1	0.8	4	3.45	4.3	16.1	0.8	4.1	3.54	4.3	14.8	7	38.6	33.31	40.1	7	10.7	11.6	12.2	12	11.4	32.5	43.5	4.1	2.4	3.7
264	M	18.75	177	72	60.56	17.2	12.4	56.9	40.97	59.6	15.7	2.1	10.4	7.49	11	17.4	2.2	9.8	7.06	10.4	21.6	0.8	2.7	1.94	2.9	23.8	0.9	2.7	1.94	2.9	16.6	6.5	31.3	22.54	32.5	7.4	10.4	11	10	12.8	4.8	27.5	36.8	3.5	2.8	3.6
266	M	18.9167	181.1	78.7	62.64	14.5	11.4	64.4	50.68	67.3	19.6	2.7	10.7	8.42	11.2	21.9	2.9	10	7.87	10.5	12.5	0.5	3.6	2.83	3.8	15.1	0.7	3.6	2.83	3.8	10.6	4.5	36.5	28.73	37.9	7.6	10.3	13.8	5.8	13.6	7.6	35.2	35.6	4.1	2.6	3.5
268	M	20.9167	184.6	85.2	65.08	9.7	8.3	73.5	62.62	76.9	10.8	1.6	12.3	10.48	12.9	11.6	1.6	11.8	10.05	12.5	11.3	0.6	4.5	3.83	4.7	12.1	0.7	4.5	3.83	4.8	8.4	3.8	40.4	34.42	42	7.2	10	9.8	9.8	8	4.2	34	41	4.3	2.4	2.9
270	M	20	184	97.6	60.14	17.8	17.4	76.6	74.76	80.2	14.4	2.4	13.3	12.98	14	16.1	2.6	12.8	12.49	13.5	18.2	1.1	4.5	4.39	4.8	18.5	1.1	4.6	4.49	4.9	19.3	10.3	41.4	40.41	43.1	7.7	10.4	16.8	4.8	21.6	6.2	37.4	42	5.1	0.9	4.4
275	M	19.0833	182.4	78	65.79	8.7	6.8	68	53.04	71.2	10.3	1.5	12.3	9.59	13	11.1	1.6	11.8	9.2	12.5	10.9	0.5	3.7	2.89	3.9	12.5	0.6	3.7	2.89	3.9	6.7	2.7	36.5	28.47	38	7.2	9.3	8	5.4	8.8	4.6	31.3	37.8	3.8	2.9	2.3
277	M	19.0833	173.4	57.6	65.28	10.9	6.3	49.2	28.34	51.3	10.4	1	8.5	4.9	8.9	10.6	1	8.3	4.78	8.7	17.2	0.5	2.4	1.38	2.5	17.1	0.5	2.4	1.38	2.5	10	3.2	27.6	15.9	28.6	6.2	9	7.2	6.8	6.8	4	23.7	34.2	2.7	4.5	2.1
280	M	24.0833	181.5	94.4	59.11	19.3	18.2	72.5	68.44	76.2	15.6	2.5	12.6	11.89	13.4	15.3	2.4	12.4	11.71	13.1	18.1	1	4.3	4.06	4.6	20.5	1.2	4.2	3.96	4.5	21.6	11.2	39	36.82	40.6	6.9	9.9	21.6	9.6	21	5.4	33.9	42.2	4.5	0.8	5.2
281	M	19.3333	174.1	81.2	58.25	20.4	16.6	61.7	50.1	64.6	20.9	3	10.7	8.69	11.3	22.8	3.2	10.1	8.2	10.7	21.6	0.9	3	2.44	3.2	23.3	1	3.1	2.52	3.3	19.2	8.6	34.8	28.26	36.2	7.5	9.8	21.2	7.4	20.8	7	32.3	39	4.5	1.1	4.9
284	M	18.75	184.6	78.5	63.18	13.7	10.8	64.7	50.79	67.8	17.5	2.5	11	8.64	11.6	17.8	2.4	10.7	8.4	11.3	15.3	0.7	3.4	2.67	3.6	16.5	0.7	3.4	2.67	3.7	10.7	4.5	36.2	28.42	37.7	7	10	10	7	8.2	5.2	32	38	3.7	3.2	2.6
286	M	19.6667	176.4	79.3	62.8	14.2	11.3	65	51.55	68	17.6	2.5	11	8.72	11.6	19.1	2.6	10.5	8.33	11	14.7	0.6	3.4	2.7	3.6	15.7	0.7	3.5	2.78	3.7	11.4	4.9	36.6	29.02	38.1	7.5	10.8	12	8.2	15.8	7.2	32	36.2	4	1.7	3.8
287	M	19.25	181.5	67.4	65.32	9.4	6.3	58.3	39.29	61.1	10.3	1.3	10.4	7.01	10.9	11.8	1.4	9.7	6.54	10.3	10.7	0.4	3.2	2.16	3.4	12.8	0.5	3.1	2.09	3.3	7.7	2.8	31.9	21.5	33.2	7	9.1	7.8	5.8	6.4	4.8	28.3	36	3.2	4.3	2
288	M	19.1667	181	67.4	64.69	11.6	7.8	56.9	38.35	59.6	11.5	1.4	10	6.74	10.6	12.9	1.5	9.5	6.4	10	14.4	0.5	2.9	1.95	3.1	16.4	0.6	2.9	1.95	3	10.4	3.8	31.6	21.3	32.9	7	9.8	8.6	6	7.2	5.6	29.4	34.5	3.2	4.2	2.2
289	M	19.5	187	94.5	58.31	20.4	19.3	71.7	67.76	75.2	20	3.4	12.8	12.1	13.6	20.9	3.5	12.4	11.72	13.1	23.2	1.1	3.5	3.31	3.7	25.7	1.3	3.4	3.21	3.7	19.6	10.1	39.6	37.42	41.2	7.5	10.6	15.4	16.8	23.2	14.8	33	42.8	3.7	1.7	5.4
290	M	19.1667	180.7	92.2	59.11	19.3	17.8	71	65.46	74.4	22.2	3.7	12.1	11.16	12.8	22.3	3.6	11.9	10.97	12.5	20.6	1	3.5	3.23	3.7	22.3	1.1	3.6	3.32	3.8	17	8.5	39.9	36.79	41.6	7.1	9.7	21.6	11.6	20.6	10.2	37	38	4.2	0.9	5.3
303	M	21.75	179.2	62.3	64.69	11.8	7.4	52.4	32.65	55	7.6	0.8	9.6	5.98	10.1	8.3	0.9	9.2	5.73	9.7	11	0.4	3	1.87	3.2	12.6	0.4	2.8	1.74	3	14.4	4.9	27.8	17.32	28.9	6.5	9.4	7	8.6	9.4	8.2	25	35	2.5	4.8	2.6
309	M	20.25	189.2	73.9	65.5	3.6	2.7	66.9	49.44	71.2	7.3	0.9	11.2	8.28	11.8	8.8	1.1	10.6	7.83	11.2	7.4	0.4	4.1	3.03	4.4	6.3	0.3	4.4	3.25	4.7	3	1.2	36.6	27.05	38	7.5	9.4	9	6.6	8.2	4.6	31.4	34	2.9	4.7	2.5
314	M	19.6623	181.1	71.4	64.01	11.8	8.4	59.9	42.77	63	8	1	10.9	7.78	11.5	8.9	1.1	10.4	7.43	11	12.5	0.5	3.5	2.5	3.7	12.2	0.5	3.5	2.5	3.7	13.8	5.3	31.6	22.56	33.1	7	9.1	12.6	12.2	16.2	6	26.5	36.4	2.7	3.6	4.2
324	M	19.1144	168.6	68.9	60.96	17.8	12.3	53.8	37.07	56.6	10.6	1.3	10.3	7.1	10.9	11.8	1.4	10	6.89	10.5	15.5	0.6	3.2	2.2	3.4	17.4	0.7	3.1	2.14	3.3	22.6	8.3	27.2	18.74	28.5	6.4	8.8	15.4	8.6	21.4	7.8	28	39.2	3.9	1.8	4.6
337	M	18.0815	186	94.7	59.24	18	17	73.9	69.98	77.7	15.5	2.5	12.7	12.03	13.4	15.1	2.3	12.5	11.84	13.2	15.4	0.9	4.6	4.36	4.9	15.8	0.9	4.7	4.45	5	20.2	10.4	39.4	37.31	41.2	7.8	10.3	15.2	13.2	20.4	12.4	38	41.2	4.4	1.5	4.9
339	M	20.2267	176.5	80.8	58.54	19.4	15.7	61.9	50.02	65.1	11.7	1.6	11.6	9.37	12.3	13.1	1.8	11.2	9.05	11.8	18.1	0.8	3.6	2.91	3.8	19.6	0.9	3.6	2.91	3.8	24.1	10.6	31.9	25.78	33.4	6.7	9.8	13.4	9.2	19.8	4.6	29.2	41.8	4.2	1.5	4.4
340	M	18.6432	182.2	101.2	53.66	25.6	25.9	71.6	72.46	75.3	20.3	3.5	12.9	13.05	13.6	19.8	3.3	12.8	12.95	13.5	21.2	1.3	4.4	4.45	4.7	22.4	1.4	4.4	4.45	4.7	29.7	16.4	37.1	37.55	38.8	7.5	10.4	27.4	9.8	22.4	8.8	33.1	39	4	0.3	5.7
341	M	18.2952	173.6	63	61.75	15.7	9.9	50.4	31.75	53.1	10.3	1.1	9.5	5.99	10	11.2	1.2	9.1	5.73	9.6	12.8	0.5	3	1.89	3.2	14.3	0.5	2.8	1.76	3	19.5	6.6	26	16.38	27.3	7.5	9	9.6	11.4	18.4	7	29.8	36.2	3.6	3.6	4.1
343	M	18.1582	186	96.3	52.02	25.8	24.8	68	65.48	71.5	19.7	3.2	12.3	11.84	13	20.5	3.3	12	11.56	12.7	22.2	1.2	4	3.85	4.3	24.4	1.4	4	3.85	4.2	29.6	15.7	35.7	34.38	37.3	7.8	10	16	18.2	30.8	16.2	33	41	3.4	1.4	6.1
344	M	17.8212	184.5	81.1	57.09	20.7	16.8	61.1	49.55	64.3	16.8	2.4	11.2	9.08	11.8	17.6	2.4	10.8	8.76	11.4	23	1	3.2	2.6	3.4	23.6	1.1	3.2	2.6	3.4	22.4	9.9	32.7	26.52	34.3	6.6	9.8	15.6	8.2	7	7	31	37.8	3.4	2.9	3.2
346	M	20.3911	178.2	84.7	56.43	22	18.6	62.8	53.19	66.1	16.9	2.4	11.4	9.66	12	17.5	2.5	11.1	9.4	11.7	17.4	0.9	3.9	3.3	4.1	18.3	0.9	3.9	3.3	4.1	25.8	11.9	32.5	27.53	34.2	7	9.6	13.6	6.8	18.2	5.8	34	37.5	4.2	1.4	4
347	M	19.6267	171.5	67.1	65.28	12.1	8.1	56	37.58	59	9.4	1.1	10.2	6.84	10.8	10.4	1.2	9.9	6.64	10.4	11.8	0.5	3.4	2.28	3.6	11.9	0.5	3.4	2.28	3.6	13.6	4.8	29.1	19.53	30.6	6.8	9.6	9.2	8.2	10.6	6.4	31.3	34.2	3.8	2.6	3
348	M	18.2952	180.1	71.1	64.56	11.3	8	60	42.66	63.1	8.1	1	10.9	7.75	11.5	9.1	1.1	10.4	7.39	11	11.8	0.5	3.5	2.49	3.7	12.2	0.5	3.5	2.49	3.7	12.9	4.9	31.7	22.54	33.2	7.6	9.4	7.4	4.2	6.6	3.2	29.5	37.2	3.8	3.5	1.7
350	M	18.6075	191.9	87.6	60.5	15.2	13.3	70.6	61.85	74.3	8.2	1.2	13	11.39	13.7	9.2	1.3	12.4	10.86	13.1	14.1	0.7	4.2	3.68	4.5	15.6	0.8	4.1	3.59	4.4	19.4	9.3	36.9	32.32	38.6	8.1	9.9	10.6	7.6	10	5.2	30	41.8	3.6	3.3	3
351	M	22.3829	191	93.1	53.28	23.4	21.8	67.8	63.12	71.3	14	2.2	12.6	11.73	13.3	15.1	2.3	12.1	11.27	12.8	20.9	1.1	4	3.72	4.2	23.5	1.2	3.8	3.54	4	28.8	15	35.3	32.86	37	7.4	10.7	14.2	11.6	23.6	9.8	30.8	41.3	3.4	2.5	4.9
353	M	17.9527	177.3	66.4	63.25	15.2	10.1	53.5	35.52	56.3	14.8	1.7	9.4	6.24	9.9	15.4	1.7	9	5.98	9.5	16.8	0.6	2.9	1.93	3.1	17.6	0.6	2.8	1.86	3	15.2	5.5	29.4	19.52	30.8	7	9.8	6.2	10.4	11.8	9	28.4	35.5	3.1	3.7	3
354	M	18.3418	175	71.3	57.64	20.2	14.4	54	38.5	56.9	15.1	1.9	10	7.13	10.5	14.9	1.8	9.8	6.99	10.3	17.7	0.7	3.1	2.21	3.3	18.5	0.7	3.1	2.21	3.3	24	9.3	28	19.96	29.5	6.7	9.2	14.8	10.2	24	7.4	30	33.9	3.2	2.6	4.9
356	M	18.4952	180.4	72.5	61.38	15.1	10.9	58.5	42.41	61.6	10.9	1.4	10.6	7.69	11.2	11.6	1.4	10.2	7.39	10.8	12.7	0.5	3.5	2.54	3.7	13.8	0.6	3.5	2.54	3.7	17.9	7	30.7	22.26	32.2	7	9.5	12.6	10.2	14.6	6.8	30.3	36.5	3.3	3.3	3.9
358	M	19.7856	168.8	70.1	58.35	20.4	14.3	53	37.15	55.8	16.3	2	9.8	6.87	10.3	17.6	2.1	9.5	6.66	10	16.7	0.7	3.2	2.24	3.4	17.3	0.7	3.1	2.17	3.3	23.4	8.8	27.4	19.21	28.8	7.1	9.3	14.6	5.2	14.4	4.6	33	36.8	4.7	1.6	3.6
359	M	19.1637	184.5	74.9	63.68	11.8	8.8	62.8	47.04	66.1	7.3	1	11.5	8.61	12.1	9.3	1.2	10.8	8.09	11.4	10.7	0.5	3.9	2.92	4.1	11.8	0.5	3.8	2.85	4	14	5.6	32.8	24.57	34.5	7.3	9.8	9.8	9.2	8.8	7	30.2	36.5	3.2	3.7	2.9
360	M	18.4596	188.2	88.3	61.72	14.4	12.7	71.9	63.49	75.6	11.4	1.7	12.5	11.04	13.2	13.1	1.9	11.9	10.51	12.6	11.6	0.6	4.6	4.06	4.9	12.4	0.7	4.6	4.06	4.9	16.3	7.8	38.3	33.82	40	7.5	10.2	10.6	8.2	11	7.2	34	40	4	2.6	3.1
361	M	21.0103	181	68.2	63.78	11.8	8	57.2	39.01	60.2	7.1	0.8	10.5	7.16	11.1	7.6	0.9	10.1	6.89	10.7	11.2	0.5	3.4	2.32	3.6	13.3	0.5	3.2	2.18	3.4	14.4	5.3	30	20.46	31.4	6.9	9.3	12	6.8	8	3.8	28.6	39.2	3.6	4.1	2.8
363	M	18.7774	177.3	60.5	61.65	15.4	9.3	48.6	29.4	51.2	7.3	0.8	9.5	5.75	10	8.4	0.9	9	5.45	9.5	14.7	0.5	2.6	1.57	2.8	14.9	0.5	2.5	1.51	2.7	20.1	6.6	25	15.13	26.2	6.5	9.3	7.4	8.2	10.4	7	24.6	32.6	2.3	4.7	2.7
364	M	19.4048	178	82	58.29	20	16.4	62.3	51.09	65.6	14.5	2	11.4	9.35	12	14.7	2	11.1	9.1	11.7	16.2	0.8	3.9	3.2	4.1	17.3	0.8	3.8	3.12	4	24.2	10.8	32.1	26.32	33.8	7.8	9.9	16	15.8	22.8	13.6	33.4	39.4	3.9	1.7	5.4
365	M	18.1966	187.9	81.1	63.75	11.2	9.1	68.4	55.47	72	11.8	1.6	11.5	9.33	12.1	11.7	1.6	11.2	9.08	11.8	10.5	0.5	4.2	3.41	4.5	10.5	0.5	4.3	3.49	4.6	11.2	4.9	37.2	30.17	39	8	10.2	10.8	3.4	9	6.8	33.5	35.5	3.6	3.4	2.4
368	M	20.1582	187.5	76.2	59.97	15.1	11.5	61.5	46.86	64.7	12.4	1.6	10.6	8.08	11.2	12.3	1.5	10.4	7.92	11	13.7	0.6	3.6	2.74	3.8	13.9	0.6	3.6	2.74	3.8	17.1	7.2	33.3	25.37	34.9	7.2	9.6	11.6	6.4	15	9.4	30	36.2	2.9	4	3.5
371	M	19.0377	180	72.7	61.76	14.4	10.5	59.1	42.97	62.2	11.5	1.4	10.5	7.63	11.1	12.4	1.5	10.1	7.34	10.7	12.8	0.5	3.5	2.54	3.7	13.5	0.6	3.5	2.54	3.7	16.5	6.5	31.5	22.9	33	7.6	9.8	10.2	6.6	11.8	5.6	29.5	36.3	3.5	3.2	3
372	M	18.3445	182	75.3	61.49	14.7	11.1	61	45.93	64.2	9.8	1.3	11.1	8.36	11.7	10.5	1.3	10.7	8.06	11.3	13.9	0.6	3.6	2.71	3.8	14.8	0.6	3.5	2.64	3.7	17.8	7.3	32.1	24.17	33.7	7.2	9.7	9.6	11.2	17.6	9.2	30	36.8	3.2	3.2	4
374	M	18.161	181	66.1	64.96	9.4	6.2	56.9	37.61	59.9	5.1	0.6	10.6	7.01	11.2	6.6	0.7	10.1	6.68	10.6	10.5	0.4	3.3	2.18	3.5	11.1	0.4	3.2	2.12	3.4	11.6	4.1	29.7	19.63	31.2	6.6	9.4	7.8	4.8	7.2	4.2	26.8	36.8	3.2	4.4	2
376	M	18.6267	183.5	66.9	65.56	7	4.7	59.1	39.54	62.2	6	0.7	10.5	7.02	11.1	7	0.8	10.1	6.76	10.6	9.7	0.4	3.4	2.27	3.6	9.4	0.4	3.5	2.34	3.7	6.7	2.4	31.6	21.14	33.2	7.5	10.1	5.8	5.2	5.4	4.2	28.2	34.9	3.1	4.8	1.5
377	M	21.9966	191.2	77.7	62.81	11.5	8.9	65.4	50.82	68.8	8.4	1.1	11.5	8.94	12.1	9.3	1.2	11	8.55	11.6	11.2	0.5	3.9	3.03	4.1	12	0.6	3.9	3.03	4.1	13	5.5	35.1	27.27	36.9	7.2	10.1	8.4	8.2	7.6	6.4	29.2	35.4	2.6	4.5	2.5
379	M	20.076	182	91.5	61.97	15.8	14.5	73.2	66.98	77	13.7	2.1	12.6	11.53	13.3	12.7	1.9	12.5	11.44	13.2	14.6	0.8	4.5	4.12	4.8	14.6	0.9	4.7	4.3	5	17.8	8.8	38.9	35.59	40.7	7.8	10	11.2	6.6	6.6	7.4	35.2	39.3	4.5	1.2	2.5
380	M	18.539	189.3	97.9	53.01	24.4	23.9	70.4	68.92	74	20	3.3	12.4	12.14	13.1	20.3	3.3	12.2	11.94	12.9	21.8	1.2	4.1	4.01	4.4	21.3	1.2	4.2	4.11	4.5	27.6	14.9	37.5	36.71	39.1	7.8	10	21.2	12.8	27.6	5.6	34.6	39.2	3.8	1.7	5.9
381	M	19.0377	177.1	67.1	59.31	17.7	11.9	52.4	35.16	55.2	13	1.5	9.6	6.44	10.1	12.6	1.4	9.4	6.31	9.9	15.2	0.6	3	2.01	3.2	16.3	0.6	2.9	1.95	3.1	21.3	7.8	27.5	18.45	28.9	6.8	9.6	15	6.4	12.8	6.6	27.6	33.5	3	3.6	3.6
382	M	18.4459	180.2	80.6	57.57	19.9	16	61.4	49.49	64.6	11.6	1.6	11.6	9.35	12.3	11.5	1.6	11.4	9.19	12	21.5	1	3.4	2.74	3.6	20.6	0.9	3.4	2.74	3.6	24.8	10.9	31.6	25.47	33.1	7.1	9.5	9.2	16.2	14.2	11.2	31.5	38	3.3	2.2	4.1
384	M	18.2788	177	66.8	63.17	13.5	9	54.9	36.67	57.8	9.1	1.1	10.1	6.75	10.7	9.5	1.1	9.8	6.55	10.3	10.8	0.4	3.4	2.27	3.6	13.2	0.5	3.1	2.07	3.3	16.5	5.9	28.5	19.04	29.9	6.8	9.3	8.8	9.4	10.4	5.4	27.8	35	3.1	3.6	3
385	M	19.8048	176.4	65.1	65.44	10.8	7	55.2	35.94	58.1	8.1	0.9	10.1	6.58	10.6	9.7	1.1	9.5	6.18	10	9.3	0.4	3.4	2.21	3.6	10.7	0.4	3.3	2.15	3.5	12.1	4.2	28.9	18.81	30.4	7.2	8.7	7.4	5.2	6.6	5.6	29.2	36.6	3.6	3.8	1.9
386	M	18.0596	178.8	91.1	60.26	18.8	17.1	70.4	64.13	74	13.3	2.1	12.8	11.66	13.5	14.3	2.2	12.3	11.21	13	15.5	0.9	4.4	4.01	4.7	15.6	0.9	4.6	4.19	4.9	22.5	11	36.3	33.07	37.9	7.3	10.5	11.2	6	14	11.8	33.5	41	4.5	0.7	3.3
388	M	19.3664	172.3	77.4	65.12	13.5	10.4	63.7	49.3	67	7.3	1	12.2	9.44	12.9	9.3	1.2	11.5	8.9	12.1	13.1	0.6	4	3.1	4.2	13.8	0.7	4	3.1	4.2	17	6.9	32	24.77	33.6	7.5	10	9.4	9.2	8.4	6.4	32.9	40.6	4.8	1.3	2.8
389	M	18.3637	176.1	72	61.11	16.2	11.7	57.3	41.26	60.3	11.8	1.5	10.5	7.56	11.1	12.8	1.6	10.1	7.27	10.6	13.5	0.6	3.5	2.52	3.7	14.2	0.6	3.5	2.52	3.7	19.2	7.4	29.7	21.38	31.2	7.6	9.8	9.8	7.8	11.6	6	29	38	3.9	2.6	3.1
390	M	18.5829	183.9	75.6	59.66	16.6	12.5	60	45.36	63.1	14.2	1.8	10.4	7.86	11	13.7	1.7	10.2	7.71	10.8	16.6	0.7	3.4	2.57	3.6	13.3	0.6	3.7	2.8	3.9	18.6	7.7	32.3	24.42	33.8	6.5	9.2	10	8.2	12.6	9.8	29.6	35.2	2.7	3.5	3.2
392	M	17.8952	182.3	77.5	61.42	16.4	12.7	61.6	47.74	64.8	16.3	2.2	10.8	8.37	11.4	16.3	2.2	10.5	8.14	11.1	19.1	0.8	3.3	2.56	3.5	17.7	0.8	3.5	2.71	3.7	16	6.7	33.5	25.96	35.1	6.9	9.4	10.4	11.4	14.2	9	28.4	39.6	3.2	3	3.8
393	M	18.3116	186	85.1	55.82	21	17.9	63.9	54.38	67.2	13.7	2	11.7	9.96	12.4	14.8	2.1	11.4	9.7	12	19.5	0.9	3.7	3.15	3.9	19.9	1	3.7	3.15	3.9	25.4	11.9	33.4	28.42	35	7.1	9.8	10.6	5	24.8	14.4	28.2	40.2	3.2	2.6	4.2
394	M	19.4349	177	84.1	55.53	23	19.3	61.6	51.81	64.8	15.9	2.3	11.5	9.67	12.1	18.6	2.6	10.9	9.17	11.5	17.8	0.9	3.9	3.28	4.1	20.1	1	3.7	3.11	3.9	27.4	12.5	31.6	26.58	33.2	7.3	10.3	13	12.8	20.4	10.4	33.3	40.2	4.3	1.2	4.7
395	M	20.5582	187.5	70.5	62.7	12.2	8.6	58.8	41.45	61.9	5.9	0.7	11	7.76	11.6	7.1	0.8	10.4	7.33	11	12.3	0.5	3.3	2.33	3.5	13.1	0.5	3.3	2.33	3.5	15.9	6.1	30.8	21.71	32.3	7	10	8.2	6.8	11.4	6.4	26	36.9	2.6	4.9	2.8
396	M	18.1801	182.4	63.7	65.41	8.8	5.6	55.2	35.16	58.1	4.1	0.5	10.4	6.62	11	5.5	0.6	9.9	6.31	10.4	9.7	0.4	3.2	2.04	3.4	10	0.4	3.1	1.97	3.3	11	3.7	28.6	18.22	30	6.8	10.4	7.6	5.6	6.2	4.4	24.6	34.4	2.6	5.1	1.9
397	M	18.5199	184.6	91.1	57.74	19.6	17.9	69.6	63.41	73.2	12.9	2	12.7	11.57	13.4	12.4	1.9	12.5	11.39	13.2	19.8	1	4	3.64	4.2	20.3	1.1	4	3.64	4.3	23.8	11.9	36.4	33.16	38.1	7.6	10.5	9.4	7.8	16.2	8	32	41.4	4.2	1.7	3.5
398	M	18.6103	185.2	77.4	61.5	14.1	10.9	63.2	48.92	66.5	10.2	1.4	11.3	8.75	11.9	11.3	1.5	10.8	8.36	11.4	13.9	0.6	3.7	2.86	3.9	14.1	0.6	3.7	2.86	3.9	16.1	6.8	33.7	26.08	35.4	7.3	9.8	8.8	7.2	9.2	3.6	29.2	38.2	3.4	3.5	2.6
401	M	19.2295	182	85.9	58.21	18.9	16.2	66.3	56.95	69.7	16.8	2.4	11.5	9.88	12.1	17.2	2.5	11.2	9.62	11.8	16.3	0.8	4	3.44	4.3	16.4	0.8	4	3.44	4.3	20.7	9.7	35.6	30.58	37.2	7.2	9.6	8	4.8	8.6	4.2	32.3	36.9	3.9	1.9	2.2
402	M	18.024	174.7	72.5	62.07	15.5	11.2	58.2	42.2	61.3	9.9	1.3	10.9	7.9	11.5	10.7	1.3	10.4	7.54	11	14.6	0.6	3.5	2.54	3.7	15.2	0.6	3.4	2.47	3.6	19	7.4	30	21.75	31.5	6.8	9	10.2	7.4	11.8	6.2	29.4	37	3.7	2.3	3.1
403	M	20.5253	175.5	70.1	64.48	12.3	8.6	58.4	40.94	61.5	8.5	1	10.7	7.5	11.3	9.9	1.2	10.2	7.15	10.8	10.8	0.5	3.6	2.52	3.8	12.1	0.5	3.5	2.45	3.7	14.5	5.4	30.4	21.31	31.9	7.1	9.2	9.2	10	8	4.8	32.4	38.9	4.2	2.8	2.9
404	M	17.876	169.1	71.5	63.64	16.3	11.7	56.8	40.61	59.8	17.9	2.3	9.9	7.08	10.4	18.4	2.3	9.6	6.86	10.1	16.1	0.7	3.2	2.29	3.4	16.7	0.7	3.3	2.36	3.5	15	5.7	30.8	22.02	32.4	6.7	9.2	7.4	5.2	5.4	4.2	33.3	37	4.7	1.5	1.7
405	M	18.1116	186.6	78.7	65.06	10.4	8.2	67	52.73	70.5	7.8	1.1	11.8	9.29	12.5	9.3	1.2	11.3	8.89	11.9	9.7	0.5	4.2	3.31	4.5	9.6	0.5	4.3	3.38	4.6	11.7	4.9	35.4	27.86	37	7.8	10.2	7.6	7.2	5.8	5.8	31.4	37	3.5	3.5	2.1
408	M	23.1281	178.4	70	61.71	14.5	10.1	56.9	39.83	59.9	11.3	1.4	10.1	7.07	10.7	12.4	1.4	9.7	6.79	10.2	12.2	0.5	3.4	2.38	3.6	13.5	0.5	3.3	2.31	3.5	16.5	6.3	30.4	21.28	31.9	7	9.2	10.6	6.4	8.6	6.2	28.4	35	3.2	3.3	2.7
410	M	18.2596	175.1	54	65.63	6.4	3.5	47.9	25.87	50.5	4.7	0.5	8.9	4.81	9.4	5.4	0.5	8.6	4.64	9	8.1	0.3	2.7	1.46	2.9	7.1	0.2	2.7	1.46	2.9	7.1	2	25	13.5	26.3	7.3	9	7.6	7	7	6.6	24.8	32.9	2.6	5.6	2.2
411	M	19.9281	173	68.6	62.83	14.4	9.9	55.8	38.28	58.7	12.5	1.5	10	6.86	10.5	12.4	1.5	9.8	6.72	10.3	11.9	0.5	3.5	2.4	3.7	13.2	0.5	3.3	2.26	3.5	16.1	5.9	29.2	20.03	30.7	7.5	9.7	10.8	6.6	9	6.2	28.9	35	3.7	2.6	2.8
414	M	21.3911	181.3	73.4	64.31	11.3	8.3	61.9	45.43	65.1	9.1	1.2	11	8.07	11.6	10	1.2	10.5	7.71	11.1	11.3	0.5	3.7	2.72	3.9	11.3	0.5	3.8	2.79	4	12.4	4.9	32.9	24.15	34.5	7	9.8	6.4	4.8	7	7.2	30	36.5	3.5	3.4	1.7
416	M	20.087	183	73.3	61.12	14.7	10.8	59.4	43.54	62.5	12.5	1.6	10.3	7.55	10.9	12.7	1.5	10.1	7.4	10.6	12.9	0.5	3.5	2.57	3.7	12.5	0.5	3.6	2.64	3.8	16.7	6.7	31.9	23.38	33.5	7	9.1	8.4	6.4	6.8	5.6	30	33.6	2.9	3.7	2.2
417	M	18.7363	179	96.7	58.01	21.7	21	72	69.62	75.7	15	2.5	13.2	12.76	13.9	16	2.6	12.8	12.38	13.5	17.7	1	4.5	4.35	4.8	18.4	1.1	4.6	4.45	4.9	26.3	13.8	36.9	35.68	38.6	7.6	10.3	13.6	10.2	14.2	9.8	36.4	41.7	4.9	0.2	4
418	M	20.3007	177	65.1	65.21	9.8	6.4	55.8	36.33	58.7	8.2	0.9	10	6.51	10.5	8.9	1	9.6	6.25	10.1	10	0.4	3.3	2.15	3.5	9.6	0.4	3.4	2.21	3.6	10.7	3.7	29.5	19.2	31	7.1	9.8	7.4	6.2	7.6	4.6	29.4	34.9	3.5	3.9	2.1
419	M	19.3527	180.6	72.5	60.28	16.5	12	57.5	41.69	60.5	9.4	1.2	10.8	7.83	11.4	10	1.2	10.4	7.54	11	15	0.6	3.3	2.39	3.5	17.4	0.7	3.1	2.25	3.3	21	8.3	29.9	21.68	31.3	7.5	10	9.6	14	10	6.6	28	36.5	3	3.4	3.5
421	M	18.5144	177.5	60.6	62.54	14	8.5	49.5	30	52.1	7.6	0.8	9.4	5.7	9.9	9	0.9	8.9	5.39	9.4	11	0.4	2.9	1.76	3.1	13.4	0.4	2.6	1.58	2.8	18.2	6	25.7	15.57	26.9	6.9	9.4	8.6	6.2	6.2	5.4	27.1	33	2.9	4.7	2.1
422	M	18.3281	174.5	72.1	63.8	13.5	9.7	59.3	42.76	62.4	9.3	1.2	10.9	7.86	11.5	11.6	1.4	10.3	7.43	10.9	12.6	0.5	3.6	2.6	3.8	12.8	0.6	3.6	2.6	3.8	15.6	6	30.9	22.28	32.4	7.1	9.4	8.6	5.6	8	6.4	32	37.9	4.3	2.4	2.3
423	M	18.2349	182	86.9	59.15	18.4	16	67.4	58.57	70.9	9.9	1.5	12.8	11.12	13.5	10.9	1.6	12.3	10.69	13	18.7	0.9	3.9	3.39	4.1	19.7	1	3.9	3.39	4.1	23.3	11	34.5	29.98	36.2	7.5	10.2	10.6	11.6	11	5.8	32	42.4	4.3	1.7	3.5
424	M	19.4322	181.5	74.2	64.96	11	8.2	62.7	46.52	66	7.2	0.9	11.5	8.53	12.1	8.5	1.1	10.9	8.09	11.5	12.5	0.6	3.7	2.75	3.9	11.6	0.5	3.8	2.82	4	12.9	5.1	32.8	24.34	34.5	7	10	6.8	4.8	9	4.8	29	38	3.6	3.3	2.1
425	M	17.7637	167	83.2	58.65	22.5	18.7	61.3	51	64.5	21.9	3.3	11.1	9.24	11.7	26.2	3.8	10.2	8.49	10.8	16.9	0.8	3.8	3.16	4	19	0.9	3.8	3.16	4	22.6	9.9	32.4	26.96	34	7.7	10.4	12.8	8.2	13.6	9.2	29.5	41.5	4.8	-0.3	3.6
427	M	19.5363	186.5	85	60.35	16	13.6	67.9	57.72	71.4	14.5	2.1	11.6	9.86	12.2	14.8	2.1	11.3	9.61	11.9	12.6	0.6	4.2	3.57	4.5	12.3	0.7	4.4	3.74	4.7	17.5	8.1	36.4	30.94	38.1	7	9.6	15.4	6	18.2	13.2	36.2	38.5	3.9	2.7	4.1
428	M	20.5555	180.5	78.8	59.77	17.4	13.7	61.9	48.78	65.1	11.9	1.6	11.3	8.9	11.9	13.4	1.8	10.8	8.51	11.4	15.1	0.7	3.7	2.92	3.9	14.9	0.7	3.8	2.99	4	20.8	8.9	32.3	25.45	33.9	7.4	9.8	22	16.6	25.6	8.4	30.8	39.2	3.5	2.5	6.1
431	M	19.5363	181.1	69.3	64.94	10.6	7.3	58.9	40.82	62	6.9	0.8	10.8	7.48	11.4	8.3	1	10.2	7.07	10.8	10.9	0.5	3.5	2.43	3.7	11.4	0.5	3.5	2.43	3.7	12.2	4.5	30.9	21.41	32.4	7.1	9.7	7.6	7.4	6.6	4.4	29	36.6	3.4	3.9	2.2
432	M	18.7007	173.2	66.4	57.83	20.4	13.5	50.2	33.33	52.9	12.7	1.5	9.7	6.44	10.2	13.1	1.5	9.4	6.24	9.9	18.6	0.7	2.8	1.86	3	19.3	0.7	2.7	1.79	2.9	25.3	9.1	25.6	17	26.9	6.7	9.8	12	20.6	14.8	16.2	29	38.6	3.1	3	4.8
433	M	19.3637	177.5	79.9	58.07	20.1	16.1	60.6	48.42	63.8	12.8	1.8	11.4	9.11	12	13.7	1.8	11	8.79	11.6	17.4	0.8	3.6	2.88	3.8	18.4	0.9	3.6	2.88	3.8	24.9	10.8	31	24.77	32.6	7	10.3	12.8	17.2	18.6	12.4	30.5	38.8	3.4	1.8	4.9
434	M	18.0295	177.1	64.8	65.75	8.2	5.3	56.5	36.61	59.5	5.7	0.7	10.4	6.74	11	7.3	0.8	9.9	6.42	10.4	8.5	0.3	3.5	2.27	3.7	9.2	0.4	3.4	2.2	3.6	9.1	3.1	29.3	18.99	30.8	7	9.4	7.6	6	6.2	5.6	28.8	33.5	3.2	3.9	2
435	M	18.4185	173	79.9	59.2	19.6	15.7	61	48.74	64.2	13.9	1.9	11.3	9.03	11.9	14	1.9	11	8.79	11.6	19.1	0.9	3.6	2.88	3.8	18.6	0.9	3.6	2.88	3.8	23.4	10.1	31.5	25.17	33.1	7.4	10.8	11.2	12.2	14.4	10.4	29.2	39.9	4	1.1	3.9
436	M	18.9801	184.1	89.9	54.28	23.4	21	65.5	58.88	68.9	17.7	2.7	11.8	10.61	12.5	18.3	2.7	11.6	10.43	12.2	18.5	1	4	3.6	4.3	20.9	1.1	3.9	3.51	4.1	27.4	13.5	34.2	30.75	35.8	7	10	19.4	13.8	30	9.2	32.4	41.5	3.8	1.7	6
437	M	20.3144	169.9	69.5	64.46	13.6	9.5	57	39.62	60	8.8	1.1	10.7	7.44	11.3	11.4	1.4	10.1	7.02	10.6	13.3	0.6	3.4	2.36	3.6	13	0.6	3.5	2.43	3.7	15.8	5.8	29.3	20.36	30.8	7.2	10	7	6.4	6.6	6.2	30.5	36.5	4.2	1.9	2
439	M	21.876	166.4	59.8	65.05	12.4	7.4	49.7	29.72	52.4	11	1.2	9	5.38	9.5	11.9	1.2	8.7	5.2	9.2	11.8	0.4	2.9	1.73	3.1	12.3	0.4	2.8	1.67	3	13.2	4.2	26.3	15.73	27.6	7.8	9.3	9.6	6.2	8	3.8	27.5	34	3.8	2.8	2.5
440	M	17.9199	181.1	71.8	65.3	11.6	8.3	60.3	43.3	63.5	9.4	1.3	11.5	8.26	12.1	10.6	1.4	10.9	7.83	11.5	15.6	0.6	3.3	2.37	3.5	16.2	0.7	3.3	2.37	3.5	11.6	4.3	31.3	22.47	32.9	7.2	9.7	8.2	4.4	7.2	3.4	28.6	40	3.9	3.6	2
441	M	18.139	176.6	77.7	56.5	21.6	16.8	57.9	44.99	60.9	17	2.3	10.5	8.16	11.1	16.7	2.2	10.3	8	10.9	18.1	0.8	3.5	2.72	3.7	19	0.8	3.4	2.64	3.6	25.3	10.7	30.2	23.47	31.6	7	9.2	13.2	10.2	14.6	6.6	28.5	35.5	3.2	2	4
442	M	19.6514	172.2	67.6	64.64	12.7	8.6	56	37.86	59	7.9	1	10.5	7.1	11.1	7.6	0.9	10.3	6.96	10.9	13.9	0.5	3.2	2.16	3.4	14.8	0.6	3.1	2.1	3.3	15.6	5.6	28.9	19.54	30.3	6.8	9.2	8.4	5.2	8.2	4.8	27.5	36	3.6	2.6	2.2
443	M	21.287	185.3	80.7	57.25	19.1	15.4	62.1	50.11	65.3	13.9	1.9	11.1	8.96	11.7	13.9	1.8	10.8	8.72	11.4	16	0.7	3.7	2.99	3.9	17.6	0.8	3.6	2.91	3.8	22.8	10.2	32.9	26.55	34.5	7.5	9.8	7	7.2	17.4	7.4	30	38	3.4	3	3.3
444	M	21.3281	177	64.7	64.45	11.8	7.6	54.2	35.07	57.1	6.2	0.7	10.2	6.6	10.8	7.7	0.9	9.8	6.34	10.3	11.8	0.4	3.1	2.01	3.3	12.8	0.5	3	1.94	3.2	14.7	5.1	28.1	18.18	29.5	7.2	9.4	11.2	6.2	7.6	5.8	27.4	37.4	3.5	3.9	2.6
445	M	18.4568	173	72	63.47	14.3	10.3	58.6	42.19	61.7	11.3	1.4	10.6	7.63	11.2	12.1	1.5	10.2	7.34	10.8	12.8	0.6	3.6	2.59	3.8	13.1	0.6	3.6	2.59	3.8	16.2	6.2	30.6	22.03	32.1	7	9.3	9.2	7.4	8.8	7.4	31.2	37.5	4.1	2.1	2.7
446	M	18.4623	176.6	71.3	61.01	16.2	11.6	56.7	40.43	59.7	10.8	1.3	10.5	7.49	11.1	11.1	1.3	10.2	7.27	10.8	15.8	0.6	3.2	2.28	3.4	16.1	0.7	3.2	2.28	3.4	19.9	7.7	29.6	21.1	31	6.8	9.5	12.2	8.8	8.4	8.4	28.2	36	3.2	2.8	3.1
447	M	19.5747	186.5	76.8	57.55	18.5	14.2	59.5	45.7	62.6	15.2	2	10.4	7.99	11	14.6	1.8	10.2	7.83	10.8	14.4	0.6	3.6	2.76	3.8	15.7	0.7	3.5	2.69	3.7	21.5	9.1	31.8	24.42	33.3	7.3	9.7	12.8	5.8	15.8	8	30.4	35.3	3	3.8	3.6
448	M	18.0678	186.8	79.9	65.08	10.3	8.2	68.2	54.49	71.7	10.9	1.5	11.5	9.19	12.1	10.4	1.4	11.3	9.03	11.9	9.7	0.5	4.2	3.36	4.5	9.5	0.5	4.4	3.52	4.7	10	4.3	36.8	29.4	38.5	7.6	9.7	9.4	4.8	10.2	5.8	32.4	35.5	3.4	3.4	2.5
452	M	18.8623	177.4	68.4	65.08	10.2	7	58.3	39.88	61.4	6.9	0.8	10.7	7.32	11.3	7.8	0.9	10.3	7.05	10.9	11.2	0.5	3.5	2.39	3.7	11.2	0.5	3.5	2.39	3.7	11.9	4.3	30.3	20.73	31.8	7	9.6	6.2	5	5.4	4.4	28.3	38.2	3.8	3.4	1.5
453	M	18.1418	176.1	79	57.34	21	16.6	59.3	46.85	62.4	15.9	2.2	10.8	8.53	11.4	16	2.1	10.6	8.37	11.2	17.5	0.8	3.6	2.84	3.8	18.8	0.9	3.5	2.77	3.7	24.7	10.6	30.8	24.33	32.3	7.5	9.8	11	9.6	18	6.6	32	35.8	3.8	1.7	4
454	M	19.2158	196	91.3	60.24	14.8	13.5	74	67.56	77.8	11.6	1.8	12.7	11.6	13.4	11.9	1.8	12.3	11.23	13	13.4	0.7	4.4	4.02	4.7	13.4	0.8	4.6	4.2	4.9	16.7	8.4	40	36.52	41.8	7.3	10.1	10	7.8	13.8	7.6	35.5	39.1	3.6	3.5	3.3
456	M	19.1555	183.8	79.5	59.62	17.2	13.7	62.5	49.69	65.8	9.6	1.3	11.6	9.22	12.3	10.5	1.4	11.3	8.98	11.9	15.4	0.7	3.7	2.94	3.9	16.7	0.8	3.6	2.86	3.8	21.9	9.5	32.3	25.68	33.9	7.1	10.2	9.6	13	14	10.8	29.2	40.2	3.3	3	3.8
458	M	17.95	187.9	75.3	63.48	13.3	10	62.1	46.76	65.3	11.4	1.5	11.3	8.51	11.9	13	1.7	10.7	8.06	11.3	14.7	0.6	3.5	2.64	3.7	15.9	0.7	3.5	2.64	3.7	13.7	5.5	33.1	24.92	34.7	7.4	10.4	8.8	5.8	6.6	8	27.4	38.5	3.1	4.2	2.1
459	M	18.6349	173.5	68.3	61.79	15.8	10.8	54.6	37.29	57.5	9	1.1	10.4	7.1	11	10.2	1.2	10	6.83	10.5	15.3	0.6	3.1	2.12	3.3	16.6	0.6	3	2.05	3.2	19.8	7.3	28.1	19.19	29.5	7	10.1	11.2	9	10.2	7.4	28.2	34.6	3.3	2.7	3.2
460	M	19.1747	185.8	81	61.85	14.1	11.4	66.2	53.62	69.6	8.8	1.2	12	9.72	12.7	10.1	1.4	11.5	9.32	12.1	13.5	0.7	4	3.24	4.2	13.9	0.7	4	3.24	4.2	16.9	7.4	34.7	28.11	36.4	7.2	9.9	9.6	6.4	5.8	5	32	38.5	3.8	3.1	2.2
461	M	18.2322	180.1	68.1	64.61	11.3	7.7	57.4	39.09	60.4	5.3	0.6	10.9	7.42	11.5	6.9	0.8	10.3	7.01	10.9	12.3	0.5	3.3	2.25	3.5	13	0.5	3.2	2.18	3.4	14.6	5.3	29.7	20.23	31.1	7	10.2	9.4	7.2	9.2	4.4	27	38	3.4	3.9	2.7
462	M	18.3555	182.9	73.9	65.36	9.9	7.3	63.3	46.78	66.6	6.9	0.9	11.5	8.5	12.1	8.5	1.1	10.8	7.98	11.4	10.8	0.5	3.8	2.81	4	11.4	0.5	3.8	2.81	4	10.9	4.3	33.4	24.68	35.1	7.3	10	6.4	4.8	7	3.2	28.4	39	3.7	3.6	1.7
463	M	19.8952	187.4	97.7	53.63	24.2	23.6	70.5	68.88	74.1	18.3	3	12.6	12.31	13.3	20.2	3.3	12.2	11.92	12.9	18.9	1.1	4.4	4.3	4.7	20.1	1.2	4.4	4.3	4.7	28	15	36.9	36.05	38.5	7.8	10.7	23.2	20.8	26	18	35	39	3.2	1.4	6.5
466	M	19.4048	189.8	83.6	57.66	18	15	65.2	54.51	68.6	12.4	1.7	11.6	9.7	12.3	13.3	1.8	11.3	9.45	11.9	16.3	0.8	3.8	3.18	4	17	0.8	3.8	3.18	4	21.4	9.9	34.7	29.01	36.4	7.7	10.6	11.4	11.8	15.4	4.8	29.2	36.2	2.8	3.4	4
467	M	20.6979	177	67.2	64.73	11.6	7.8	56.4	37.9	59.4	7.2	0.9	10.5	7.06	11.1	8.2	0.9	10.1	6.79	10.6	11.6	0.5	3.3	2.22	3.5	12.5	0.5	3.2	2.15	3.4	14	5	29.3	19.69	30.8	7.2	9.9	8	6	7.2	4	29.5	35.6	3.7	3.5	2.1
468	M	18.7445	186.5	78.1	62.23	13.4	10.5	64.3	50.22	67.6	6.5	0.9	12.1	9.45	12.8	7.8	1	11.5	8.98	12.1	14.2	0.6	3.7	2.89	3.9	15.4	0.7	3.6	2.81	3.8	17.3	7.3	33.4	26.09	35	7.3	10.3	9.4	10.4	10	5.4	28.5	36.2	2.9	3.6	3.1
470	M	19.2048	179.7	80.5	57.27	20.2	16.3	61	49.11	64.2	16.9	2.3	10.8	8.69	11.4	18.2	2.4	10.4	8.37	11	15.1	0.7	3.9	3.14	4.1	16.3	0.8	3.8	3.06	4	23.1	10.1	32.1	25.84	33.7	7.1	9.8	11.2	7.2	13.6	10.8	33.8	36.5	3.8	2.1	3.4
471	M	18.2651	175.4	78.6	60.18	17.6	13.8	61.6	48.42	64.8	14.3	1.9	11	8.65	11.6	14.6	1.9	10.7	8.41	11.3	15.4	0.7	3.8	2.99	4	16.4	0.8	3.7	2.91	3.9	20	8.5	32.4	25.47	34	7.1	9.6	11.4	7.8	20.6	5.8	33.5	38.5	4.4	1.6	4.1
472	M	18.5664	172	65.3	62.79	14.8	9.7	52.8	34.48	55.6	8.3	1	10.1	6.6	10.7	10.4	1.2	9.6	6.27	10.1	13.4	0.5	3.1	2.02	3.3	14.5	0.5	3	1.96	3.2	18.7	6.5	27	17.63	28.3	6.8	9.4	10.8	11.4	11.8	7	28.3	36	3.4	2.9	3.6
473	M	18.5308	182.2	76	60.39	16	12.2	60.6	46.06	63.8	11.6	1.5	10.9	8.28	11.5	12.4	1.6	10.5	7.98	11.1	14.4	0.6	3.6	2.74	3.8	14.6	0.6	3.6	2.74	3.8	19	7.9	32	24.32	33.6	7.2	10.3	8.6	9.6	9.2	8.8	29.2	36.6	3.2	3.1	2.9
475	M	24.2596	181.3	66.2	64.35	10.8	7.1	56.1	37.14	59.1	6	0.7	10.4	6.88	11	9.3	1	9.5	6.29	10	10	0.4	3.3	2.18	3.5	10.4	0.4	3.3	2.18	3.5	12.9	4.6	29.6	19.6	31.1	6.9	9.6	9.2	7.8	12.2	9.4	26	33.8	2.4	4.5	3.1
476	M	17.7747	177.5	73.6	58.97	19.7	14.5	56.1	41.29	59.1	15.3	2	10.5	7.73	11.1	17.6	2.2	9.9	7.29	10.4	21	0.9	3	2.21	3.2	22.5	0.9	2.9	2.13	3.1	21.4	8.5	29.8	21.93	31.3	6.7	9.6	12.2	8.4	13.6	12.2	27.5	38.2	3.2	2.7	3.6
477	M	19.8541	185.3	84.4	59.24	17.5	14.8	66.2	55.87	69.6	12.2	1.7	11.8	9.96	12.5	13.2	1.8	11.5	9.71	12.1	14.8	0.7	4	3.38	4.3	15.2	0.8	4	3.38	4.3	21.2	9.8	34.9	29.46	36.4	7.4	10	17.6	12.2	18	7.4	31.9	40.6	3.8	2.6	4.8
480	M	19.6267	178	68.8	63.66	12.8	8.8	57	39.22	60	9	1.1	10.4	7.16	11	9.9	1.2	10	6.88	10.5	10.9	0.5	3.5	2.41	3.7	12.4	0.5	3.4	2.34	3.6	15	5.5	29.7	20.43	31.2	7.2	9.5	9.8	6	11.4	5.4	28.4	37.4	3.6	3.5	2.9
481	M	20.624	195.1	81.6	56.62	18.3	14.9	63.4	51.73	66.7	12.1	1.6	11.3	9.22	11.9	12.4	1.6	11	8.98	11.6	14.5	0.7	3.8	3.1	4	16.6	0.8	3.6	2.94	3.8	22.4	10.2	33.7	27.5	35.4	7.1	10.2	17.4	12.2	22.2	7.4	30	37	2.5	4.6	5.1
482	M	17.9144	185.6	76.3	58.58	18.8	14.3	58.9	44.94	62	18.7	2.5	10.1	7.71	10.7	19.1	2.4	9.8	7.48	10.3	19.2	0.8	3.2	2.44	3.4	19.2	0.8	3.3	2.52	3.5	18.6	7.8	32.5	24.8	34.1	7.2	9.6	13.4	14	15.4	7.8	28.8	35	2.5	3.7	4.4
483	M	18.5801	185.5	86.4	61	15.8	13.7	69.1	59.7	72.7	10.5	1.5	12.5	10.8	13.2	12.2	1.8	11.9	10.28	12.6	12.7	0.7	4.3	3.72	4.6	13.9	0.7	4.3	3.72	4.6	19.3	9	36.1	31.19	37.7	7.5	9.9	9.2	5	6.8	5	31.2	37	3.6	2.4	2.1
484	M	18.539	185.1	76.4	64.53	10.6	8.1	64.9	49.58	68.3	8.3	1.1	11.5	8.79	12.1	9.2	1.2	11	8.4	11.6	11.3	0.5	3.9	2.98	4.1	11.4	0.5	4	3.06	4.2	11.7	4.8	34.5	26.36	36.3	7.5	9.9	8.2	4	7.8	4.2	31	38.5	3.9	3.6	2
485	M	20.0596	177.5	66.2	59.82	16.9	11.2	52.2	34.56	55	12	1.4	9.6	6.36	10.1	13.6	1.5	9.2	6.09	9.7	14	0.5	3	1.99	3.2	14.7	0.6	3	1.99	3.2	20	7.2	27.4	18.14	28.8	6.6	9.4	7.2	7.2	16.4	7.2	27.5	34.1	2.9	3.8	3.2
486	M	18.6322	179.6	70.3	62.3	14	9.8	57.5	40.42	60.5	9.6	1.2	10.5	7.38	11.1	11	1.3	10.1	7.1	10.6	12.7	0.5	3.4	2.39	3.6	13.3	0.6	3.4	2.39	3.6	16.4	6.2	30.1	21.16	31.6	7.1	9.1	8.4	9	8.6	6.4	29.5	35.4	3.2	3.5	2.7
488	M	18.5993	169.7	60.8	65.3	12.4	7.5	50.6	30.76	53.3	10.3	1.1	9.3	5.65	9.8	10.4	1.1	9	5.47	9.5	12	0.4	2.9	1.76	3.1	11.5	0.4	3	1.82	3.2	14	4.5	26.4	16.05	27.7	6.5	9.5	7.4	4.6	4.2	5.2	21.8	32.5	2.6	3.3	1.5
489	M	18.2705	185.4	83.2	64.9	11.1	9.2	70.4	58.57	74	7.6	1.1	12.7	10.57	13.4	9.7	1.4	11.9	9.9	12.6	10.7	0.6	4.4	3.66	4.7	11.2	0.6	4.4	3.66	4.7	12.5	5.5	37	30.78	38.6	7.1	9.8	8	4.6	12.2	4.6	33	40	4.2	2.7	2.6
490	M	19.2404	182.6	72.4	59.67	16.5	11.9	57.5	41.63	60.5	9.9	1.2	10.6	7.67	11.2	10.7	1.3	10.2	7.38	10.8	15.1	0.6	3.3	2.39	3.5	16.4	0.7	3.2	2.32	3.4	20.4	8.1	30.2	21.86	31.6	6.8	10	11.2	10.6	10.4	8.6	28.5	36.5	2.9	3.7	3.4
491	M	17.939	186.7	93.7	59.45	18.7	17.5	72.5	67.93	76.2	17.7	2.9	13	12.18	13.7	19.1	3.1	12.4	11.62	13.1	16.6	0.9	4.2	3.94	4.5	18.7	1	4.2	3.94	4.5	19.2	9.6	38.7	36.26	40.4	7.5	10	13.4	14.2	20.4	11.4	35.6	42.8	4.2	1.7	4.8
492	M	19.2185	178	87	57.36	20.9	18.2	65.4	56.9	68.8	17.2	2.6	11.6	10.09	12.3	16.6	2.4	11.5	10.01	12.1	17.3	0.9	4	3.48	4.3	18.7	1	4	3.48	4.2	23.9	11.3	34.3	29.84	35.9	7.2	10.3	12	7.2	20	7.4	33	39	4.3	1.1	4.1
494	M	17.8623	180.1	80.6	59.68	18.7	15.1	62.2	50.13	65.5	15.8	2.3	11.5	9.27	12.1	17.1	2.4	11	8.87	11.6	19.2	0.9	3.4	2.74	3.6	20.8	0.9	3.4	2.74	3.6	19.9	8.6	32.9	26.52	34.6	7	10.3	9.8	5.2	13	8.2	29.2	36	3.4	2.2	3
496	M	22.0459	183.6	67.1	64.98	9.9	6.6	57.5	38.58	60.5	5.2	0.6	10.6	7.11	11.2	6.5	0.7	10.1	6.78	10.7	10.7	0.4	3.3	2.21	3.5	11.6	0.4	3.2	2.15	3.4	12.4	4.5	30.3	20.33	31.7	6.9	10.1	9	7.4	6.6	5.8	26.5	36.4	2.9	4.7	2.4
497	M	19.1473	178.9	65.9	65.37	8.1	5.3	57.6	37.96	60.6	7.7	0.9	10.1	6.66	10.7	7.9	0.9	9.9	6.52	10.4	9.4	0.4	3.4	2.24	3.6	9	0.4	3.5	2.31	3.7	7.7	2.7	30.7	20.23	32.2	7.2	9.6	7.8	8.2	7.8	4.6	29.5	34	3.2	4.1	2.5
498	M	18.0842	183.1	78.5	57.71	19	14.9	60.4	47.41	63.6	13.6	1.8	10.9	8.56	11.5	13.3	1.7	10.7	8.4	11.3	15.7	0.7	3.6	2.83	3.8	18.1	0.8	3.4	2.67	3.6	22.9	9.9	31.8	24.96	33.4	7.8	9.7	11	6.6	8.8	7	31.5	36.5	3.6	3	2.8
499	M	18.0322	172.5	57.1	65.37	10.6	6.1	48.4	27.64	51	6.5	0.7	9.2	5.25	9.7	6.7	0.7	8.9	5.08	9.4	11.1	0.4	2.7	1.54	2.9	11.7	0.4	2.6	1.48	2.8	13	3.9	25	14.27	26.2	6.5	8.6	7	4.4	8.6	3.6	24.2	33.4	2.8	4.5	2
500	M	17.8678	170.3	76	60	19.9	15.1	57.9	44	60.9	16.7	2.3	10.8	8.21	11.4	17.4	2.3	10.4	7.9	11	19	0.8	3.3	2.51	3.5	22.1	0.9	3.1	2.36	3.3	21.7	8.8	30.3	23.03	31.7	7.3	10.2	13	12.2	15.2	13.2	31.7	40.2	4.4	1.1	4.2
501	M	18.3884	179.5	70.5	64.4	11.8	8.3	59.1	41.67	62.2	9.5	1.2	10.5	7.4	11.1	10.2	1.2	10.1	7.12	10.7	11.5	0.5	3.5	2.47	3.7	11.2	0.5	3.6	2.54	3.8	13	4.9	31.4	22.14	32.9	7	9.7	9	4.2	6.2	4	31	35	3.7	3.5	1.9
504	M	18.087	200.6	84.7	61.39	12	10.2	70.8	59.97	74.5	7.7	1.1	12.4	10.5	13.1	9.2	1.3	11.8	9.99	12.5	11.9	0.6	4.1	3.47	4.4	11.7	0.6	4.2	3.56	4.5	14.2	6.6	38.3	32.44	40	7.5	10.4	8.6	10	8.8	4.8	27.5	39.4	2.4	5.1	2.9
506	M	19.1719	176.9	70.7	62.38	14.4	10.2	57.5	40.65	60.5	12.8	1.6	10.1	7.14	10.7	12.4	1.5	10	7.07	10.5	12.5	0.5	3.5	2.47	3.7	12.8	0.5	3.5	2.47	3.7	16.1	6.1	30.4	21.49	31.9	7	9.5	7.2	4.6	7.4	5	31.2	34.2	3.7	3	1.9
508	M	18.2212	185.1	73.4	65.12	10.1	7.4	62.7	46.02	66	5.3	0.7	11.6	8.51	12.3	6.9	0.9	11	8.07	11.6	11.5	0.5	3.7	2.72	3.9	11.8	0.5	3.7	2.72	3.9	12.3	4.8	32.7	24	34.3	7.5	10.3	6.6	6.8	8	3.2	27.2	38.4	3.3	4	2.2
509	M	18.2596	174.5	74.3	65.14	12.1	9	62.1	46.14	65.3	8.3	1.1	11.5	8.54	12.1	9.3	1.2	11	8.17	11.6	12.2	0.6	3.8	2.82	4	13.7	0.6	3.7	2.75	3.9	14	5.5	32.1	23.85	33.7	7.5	10	8	3.8	7	4.4	32.2	41	5	2	1.8
512	M	19.4459	170.8	65.2	63.04	14.6	9.5	52.9	34.49	55.7	7.5	0.9	10.3	6.72	10.9	9	1	9.8	6.39	10.3	15.1	0.6	3	1.96	3.2	16.3	0.6	2.9	1.89	3.1	18.5	6.4	26.9	17.54	28.2	6.8	9.7	7.2	9.2	8.4	6	28	37.8	3.8	2.7	2.6
514	M	19.161	178.4	76.5	62.35	14.6	11.2	62.1	47.51	65.3	10.6	1.4	11.2	8.57	11.8	11.8	1.5	10.8	8.26	11.4	13.5	0.6	3.8	2.91	4	13.7	0.6	3.8	2.91	4	17.2	7.1	32.5	24.86	34.1	7.5	9.5	11	9.2	12.2	6.4	33.8	38.3	4.2	2.4	3.4
515	M	19.4596	176.9	76.2	64.04	13.1	10	62.9	47.93	66.2	11.6	1.5	11.1	8.46	11.7	12.4	1.6	10.7	8.15	11.3	11	0.5	4	3.05	4.2	11.7	0.6	4	3.05	4.3	14.3	5.8	33.1	25.22	34.7	7.6	9.4	10	7	8.2	8	33.2	35.3	3.9	2.2	2.6
517	M	18.6842	173.4	65.9	63.58	13.7	9	54	35.59	56.9	10.4	1.2	9.9	6.52	10.4	10.9	1.2	9.6	6.33	10.1	12.4	0.5	3.2	2.11	3.4	12.8	0.5	3.2	2.11	3.4	15.9	5.6	28.1	18.52	29.6	6.7	8.8	8.6	12.4	13.4	8.4	30.2	34.5	3.2	3.1	3.6
519	M	20.9966	182.4	84.9	58.19	19	16.1	65.4	55.52	68.8	13	1.9	11.8	10.02	12.5	13.5	1.9	11.6	9.85	12.2	16.1	0.8	4	3.4	4.2	18.5	0.9	3.9	3.31	4.1	22.8	10.6	34.1	28.95	35.8	7.7	10.2	10.4	7.2	15.4	8.2	32.5	38.6	4	2	3.5
522	M	17.9966	195	104	51.92	26.1	27.1	73.1	76.02	76.9	22.4	4.1	13.3	13.83	14.1	22.9	4.1	13	13.52	13.7	26.7	1.5	4	4.16	4.2	28.8	1.7	3.9	4.06	4.1	27.8	15.7	38.9	40.46	40.8	7.3	10.3	22.6	12.2	27.8	16.4	30	41	2.7	2	5.9
523	M	18.4651	182.5	79.5	60.75	16	12.7	63.5	50.48	66.8	10.9	1.5	11.6	9.22	12.2	11.4	1.5	11.2	8.9	11.8	13.1	0.6	4	3.18	4.2	14.7	0.7	3.9	3.1	4.1	19.6	8.4	32.8	26.08	34.5	7	10.2	11.8	8.8	13.8	6	30.5	38	3.6	2.7	3.6
524	M	18.7445	169.9	66.2	60.73	17.7	11.7	51.8	34.29	54.5	10.3	1.2	10.1	6.69	10.6	12	1.4	9.6	6.36	10.1	15.4	0.6	3	1.99	3.2	16.7	0.6	2.9	1.92	3.1	22.3	7.9	26.2	17.34	27.5	7.1	9.6	8.6	7	8.6	8.2	26.8	36.2	3.6	2.4	2.5
525	M	18.8185	176.2	70	61.57	15.4	10.8	56.2	39.34	59.2	10.5	1.3	10.4	7.28	11	11.7	1.4	10	7	10.5	15.3	0.6	3.2	2.24	3.4	15.1	0.6	3.2	2.24	3.4	18.3	6.9	29.4	20.58	30.9	6.7	9.2	7.2	7.2	7.8	5.4	27	38.2	3.5	3	2.3
526	M	18.3993	190.5	80.9	58.59	16.9	13.7	63.9	51.7	67.2	12.4	1.7	11.3	9.14	11.9	13	1.7	10.9	8.82	11.5	14.2	0.7	3.8	3.07	4	14.7	0.7	3.8	3.07	4	19.9	8.9	34.1	27.59	35.8	7	9.8	11.4	9	18.6	10.2	28.2	36.5	2.4	3.9	4
528	M	17.5336	173.2	77.8	57.71	22	17.1	57.7	44.89	60.7	22.9	3.1	10	7.78	10.5	22.7	3	9.8	7.62	10.3	19.4	0.8	3.3	2.57	3.5	21.3	0.9	3.3	2.57	3.5	22	9.3	31.3	24.35	32.9	7.4	10.2	17	14.2	6.4	11.4	33.2	38.5	4.2	1.4	3.9
529	M	18.6486	179	72.7	65.85	9.1	6.6	62.8	45.66	66.1	8.9	1.1	11	8	11.6	10.1	1.2	10.5	7.63	11.1	10	0.5	3.9	2.84	4.1	9.2	0.4	4	2.91	4.3	8.9	3.4	33.4	24.28	35	7.6	9.6	9.4	5.2	8.4	4.2	31	34.6	3.7	3.1	2.4
530	M	17.8267	187.4	73.3	63.17	13.6	10	60.1	44.05	63.3	11	1.4	11.1	8.14	11.7	12.3	1.6	10.5	7.7	11.1	18	0.7	3.1	2.27	3.3	18	0.7	3.1	2.27	3.3	14.2	5.6	32.3	23.68	33.9	7.3	9.8	7.6	5.4	7	5	26.2	39	3.1	4.4	2
531	M	18.5253	182.1	79.7	64.62	11.8	9.4	66.8	53.24	70.3	7.5	1	12.2	9.72	12.9	9.8	1.3	11.5	9.17	12.1	11.6	0.6	4.1	3.27	4.4	11.8	0.6	4.1	3.27	4.4	13.9	5.9	34.9	27.82	36.5	7.9	9.3	9.2	7.4	6	4.4	32	40	4.2	2.6	2.3
533	M	18.4842	183	73.6	58.29	18	13.2	57.4	42.25	60.4	12.5	1.6	10.4	7.65	11	14	1.7	10.1	7.43	10.6	15.2	0.6	3.4	2.5	3.6	16.5	0.7	3.3	2.43	3.5	21.3	8.6	30.2	22.23	31.7	7.1	9.6	11	9.8	13.2	5.6	30	36.6	3.2	3.6	3.6
534	M	17.7692	186.2	73.3	62.76	14.3	10.5	59.7	43.76	62.8	14	1.8	10.4	7.62	11	14.2	1.8	10.1	7.4	10.7	16.1	0.7	3.3	2.42	3.5	16.9	0.7	3.3	2.42	3.5	13.9	5.5	32.6	23.9	34.1	7.4	9.7	8.2	4.6	10.8	4.4	29.5	36.8	3.3	4.2	2.4
535	M	20.8021	181.4	86.2	60.44	16.9	14.6	68.1	58.7	71.6	13.5	2	12	10.34	12.7	14.2	2	11.6	10	12.3	13.8	0.7	4.3	3.71	4.6	14.9	0.8	4.2	3.62	4.5	19.5	9.1	36	31.03	37.5	7.1	10.1	13.8	5.4	10.2	4	33.5	40.5	4.6	1.7	3.1
537	M	19.7473	192.6	93.9	57.29	18.9	17.7	72.5	68.08	76.2	12.9	2	12.9	12.11	13.6	12.1	1.9	12.8	12.02	13.5	18.7	1	4.1	3.85	4.4	19.3	1.1	4.1	3.85	4.4	22.5	11.7	38.6	36.25	40.3	7.4	10.8	12	7	11.2	5.6	32.5	39.3	3.6	2.7	3.2
538	M	18.6349	179.4	69.7	64.28	11.8	8.2	58.4	40.7	61.5	8.9	1.1	10.5	7.32	11.1	10.2	1.2	10.1	7.04	10.6	10.9	0.5	3.5	2.44	3.7	11.4	0.5	3.5	2.44	3.7	13.1	4.9	30.8	21.47	32.4	7.7	9.5	14	7.2	11.8	9.2	31.5	35.5	3.5	3.6	3.5
539	M	18.1692	176	89.8	52.45	26.8	24.1	62.4	56.04	65.7	18.6	2.9	11.8	10.6	12.5	18	2.7	11.7	10.51	12.4	28.4	1.5	3.5	3.14	3.7	28.5	1.5	3.5	3.14	3.7	31.7	15.5	31.9	28.65	33.4	7.2	9.8	21.2	16.2	8	11.2	31	31	2.6	0.4	4.6
540	M	18.6048	185.7	73.3	61.53	13.9	10.2	60	43.98	63.1	10.5	1.3	10.6	7.77	11.2	11	1.3	10.2	7.48	10.8	11.3	0.5	3.7	2.71	3.9	12.4	0.5	3.6	2.64	3.8	16.5	6.6	31.9	23.38	33.4	7.4	9.5	7.6	8.4	7.6	7	30	35.5	3	4.1	2.4
541	M	18.5199	179.5	70.1	65.62	9.1	6.4	60.5	42.41	63.7	7.7	1	10.8	7.57	11.4	8.6	1	10.3	7.22	10.9	9.2	0.4	3.8	2.66	4	10	0.4	3.7	2.59	3.9	9.7	3.6	31.9	22.36	33.5	7.1	9.3	8	4.6	5.2	3.6	30.6	35.5	3.6	3.5	1.7
542	M	18.4596	190	88.5	58.53	17.7	15.7	69.2	61.24	72.8	10.8	1.6	12.6	11.15	13.3	11.5	1.7	12.2	10.8	12.9	15.2	0.8	4.1	3.63	4.4	17.2	0.9	4	3.54	4.3	22	10.7	36.3	32.13	37.9	7.4	7.3	13.6	8.4	18.6	6.8	29.8	41.8	3.2	2.9	4.2
543	M	19.5966	174	66.6	65.07	10.7	7.1	56.5	37.63	59.5	9.6	1.1	10.1	6.73	10.6	9.9	1.1	9.8	6.53	10.3	10.8	0.4	3.4	2.26	3.6	10.7	0.4	3.4	2.26	3.6	11.5	4.1	29.8	19.85	31.4	7	9.5	8.2	6.4	8.8	7.2	30	36	3.7	3.1	2.4
544	M	19.5418	186.1	74.3	62.85	12.5	9.3	61.8	45.92	65	7.4	1	11.3	8.4	11.9	8.6	1.1	10.8	8.02	11.4	12	0.5	3.7	2.75	3.9	13.1	0.6	3.6	2.67	3.8	15.2	6.1	32.4	24.07	34	7.2	9.5	9.2	5	8	3.2	29.7	36	3.2	4.1	2.3
546	M	19.4623	178.6	68.4	63.89	12.2	8.3	57.1	39.06	60.1	9.4	1.1	10.2	6.98	10.8	9.5	1.1	10	6.84	10.5	11.4	0.5	3.4	2.33	3.6	12.7	0.5	3.3	2.26	3.5	13.9	5.1	30.2	20.66	31.7	6.9	9	8	7.2	5.4	4.6	29.5	32.8	3	3.6	2.1
547	M	19.6678	182.4	87.6	55.14	22.7	19.9	64.3	56.33	67.7	14.5	2.2	12	10.51	12.7	14.9	2.2	11.6	10.16	12.3	20.5	1	3.8	3.33	4	21.6	1.1	3.8	3.33	4	27.9	13.4	33.1	29	34.7	7.4	10.4	18	16.6	18.2	23	32.3	41.5	3.4	1.7	5.2
548	M	18.9167	182.6	76.2	65.4	11.7	9.2	66	50.29	69.1	15.5	2.2	11.1	8.46	11.7	15.7	2.1	10.9	8.31	11.5	12	0.5	3.6	2.74	3.8	14	0.6	3.6	2.74	3.8	9	3.8	36.8	28.04	38.3	7.2	9.8	8.6	5.4	7	5	32.5	36	3.7	3.2	2.1
549	M	19.5	181.2	72.7	63.69	12	8.6	60.2	43.77	63.2	12.9	1.7	10.5	7.63	11.1	12.7	1.6	10.4	7.56	11	17.2	0.7	2.9	2.11	3.1	16.8	0.7	3	2.18	3.2	10.5	4.1	33.4	24.28	34.8	7.3	9.6	9.8	13	12.6	4.8	29	37.5	3.3	3.4	3.7
550	M	21.5833	182.5	81.4	62.29	14	11.3	66.2	53.89	69.3	11.7	1.6	11.5	9.36	12.1	11.9	1.6	11.2	9.12	11.8	14.5	0.7	3.8	3.09	4.1	15.4	0.7	3.8	3.09	4	15.2	6.7	35.9	29.22	37.3	7.7	10	10	10	17.2	5.8	29	37	3.3	2.5	3.9
551	M	19.5	177	77.2	63.6	16.5	13.3	64.1	49.49	67.1	17.5	2.5	11.2	8.65	11.8	18.6	2.6	10.7	8.26	11.3	20	0.8	3.1	2.39	3.3	20.2	0.9	3.2	2.47	3.4	14.9	6.5	35.9	27.71	37.4	6.8	9.5	11	7.2	8	7.6	30	38.5	3.8	2.1	2.8
552	M	19.8333	179	78.7	65.57	12.9	10.4	67.3	52.97	70.5	11.1	1.5	11.7	9.21	12.3	11.5	1.6	11.3	8.89	11.9	14.1	0.7	3.9	3.07	4.1	14.8	0.7	3.9	3.07	4.1	13.5	5.9	36.5	28.73	38	7.5	10.2	10	7.2	14	7.4	28.5	38	3.6	2.2	3.3
553	M	18.75	179.8	74.8	64.17	14.8	11.4	62.5	46.75	65.5	16.4	2.2	10.7	8	11.3	16.8	2.2	10.4	7.78	11	17.2	0.7	3.1	2.32	3.3	18.6	0.8	3.2	2.39	3.4	13.1	5.5	35.1	26.25	36.5	7.2	10	9.4	4.8	16	5.6	29	37	3.6	2.9	3.2
554	M	18.75	179.5	74.2	64.29	13.2	9.9	62.2	46.15	65.1	12.7	1.7	11.3	8.38	11.9	14.6	1.9	10.6	7.87	11.1	16.6	0.7	3.1	2.3	3.3	17.9	0.7	3.1	2.3	3.3	12.1	4.9	34.1	25.3	35.4	7.1	9.5	7.2	4.8	11.6	8.2	30.5	38.5	3.8	2.9	2.4
555	M	19.75	178.5	72.3	65.8	13.1	10	63.2	45.69	66	11.7	1.5	11	7.95	11.6	11.7	1.5	10.7	7.74	11.3	14.5	0.7	3.6	2.6	3.8	14.1	0.6	3.7	2.68	3.9	13.8	5.7	34.2	24.73	35.5	7	9.4	9	5.8	6.4	6.2	28	37	3.4	3	2.1
556	M	19.4167	175	66.2	62.54	14.9	9.9	54.2	35.88	56.6	16.3	1.8	9	5.96	9.5	15.8	1.8	8.9	5.89	9.3	20.4	0.7	2.6	1.72	2.7	19.7	0.7	2.6	1.72	2.8	13.2	4.9	31.1	20.59	32.3	6.9	9.9	8.2	5	7	4.2	25.5	36	3.3	3.3	2
557	M	19.5833	191.4	79.1	65.37	11.3	9.1	68.4	54.1	71.7	12	1.8	12.4	9.81	13.1	12.3	1.8	12	9.49	12.7	15.8	0.7	3.4	2.69	3.6	16.1	0.7	3.5	2.77	3.7	9.7	4.2	37.1	29.35	38.6	7.3	10.3	7.4	8	7.8	6.4	30	40	3.3	4.3	2.4
558	M	18.9167	175	56.3	65.09	7.9	4.6	50.7	28.54	53.1	8.1	0.8	9	5.07	9.5	8.8	0.9	8.7	4.9	9.1	13.7	0.4	2.6	1.46	2.7	12.9	0.4	2.6	1.46	2.8	6.6	2	27.8	15.65	28.9	6.4	9	6	5	5.2	3.2	24	34	2.8	5.1	1.5
559	M	19.25	186	76	59.87	17	12.7	59.4	45.14	62.2	18.9	2.4	9.6	7.3	10.2	19.7	2.4	9.3	7.07	9.7	21.3	0.8	2.9	2.2	3	20.3	0.8	2.9	2.2	3.1	14.9	6.3	34.7	26.37	36.1	7	9.7	13	8.4	17.5	13.2	29	36	2.6	3.8	4
560	M	18.9167	173.4	69.2	61.99	13.5	9.1	56	38.75	58.6	16.5	1.9	9.1	6.3	9.6	16.2	1.8	9	6.23	9.5	15.4	0.6	2.9	2.01	3.1	16.6	0.6	2.9	2.01	3.1	11.2	4.2	32.1	22.21	33.4	6.5	8.8	12.2	10.4	18.8	9.8	30	36.5	3.4	2.6	4.3
561	M	19.4167	179	62.6	65.61	9.5	6	54.5	34.12	57	9.1	1	9.8	6.13	10.3	9.9	1.1	9.4	5.88	9.9	14.4	0.5	2.8	1.75	2.9	15.1	0.5	2.7	1.69	2.9	8.5	2.9	29.8	18.65	31	7	9.5	5.8	9	7	5.2	25	35	2.7	4.7	2.2
562	M	19.1667	179.8	83.5	65.39	15.5	13.7	71.2	59.45	74.6	20.1	3.2	12	10.02	12.6	20	3.1	11.7	9.77	12.4	13.9	0.7	3.8	3.17	4.1	17.2	0.8	3.8	3.17	4	12.5	5.9	39.9	33.32	41.5	7.1	9.7	11.2	5.6	11	6.4	33	39.5	4.3	1.8	2.9
563	M	19.6667	184.5	80.1	65.67	8	6.4	70.7	56.63	74	9.2	1.3	11.9	9.53	12.5	10.2	1.4	11.4	9.13	12	10.8	0.5	4.2	3.36	4.4	11.2	0.6	4.3	3.44	4.5	6.2	2.7	38.9	31.16	40.5	7.6	9	8.2	7.8	8.6	7.4	30	37	3.2	3	2.6
564	M	20.5833	183.6	60.9	65.59	4.5	2.8	56.9	34.65	59.6	4.8	0.5	10	6.09	10.5	5.9	0.6	9.5	5.79	10	7.8	0.3	3.2	1.95	3.4	7.9	0.3	3.2	1.95	3.4	3.2	1.1	31	18.88	32.2	7.2	9.2	5.8	4	4.8	3.2	25	32	2.3	5.8	1.2
565	M	20	183	71.9	65.92	9.9	7.1	61.9	44.51	64.8	8.7	1.1	10.8	7.77	11.4	9.3	1.1	10.4	7.48	11	11.3	0.5	3.6	2.59	3.8	12.2	0.5	3.5	2.52	3.7	10	3.9	33.6	24.16	34.9	6.9	10	9.6	6.4	18.6	6.2	28	38	3.3	3.9	3.6
566	M	19.0833	176	78.1	61.84	18	14.5	63	49.2	66	16.4	2.4	11.6	9.06	12.2	17.1	2.4	11.1	8.67	11.8	21.9	0.9	3	2.34	3.2	24.6	1	3	2.34	3.2	17.9	7.8	34.3	26.79	35.7	7	9.6	11.6	8	14.4	9.4	28.5	40	3.8	1.8	3.6
567	M	19.75	171.8	68.6	63.12	8.3	5.4	56.5	38.76	59.2	8.9	1	9.9	6.79	10.5	10.1	1.1	9.5	6.52	10	10.4	0.4	3.3	2.26	3.5	10.4	0.4	3.3	2.26	3.6	7.2	2.4	30.5	20.92	31.7	7	9.1	7.8	10	9.8	6.2	31	37.5	4	2.4	2.9
568	M	18.9167	190	87.9	62.57	14.6	12.8	71.7	63.02	75.1	17.4	2.7	12.2	10.72	12.9	18	2.7	11.8	10.37	12.5	15	0.7	3.8	3.34	4	17.2	0.8	3.8	3.34	4	12.2	5.8	40.1	35.25	41.7	7.6	10.5	17.6	18.4	26.4	14.4	34	41	3.4	2.9	5.9
569	M	19.5833	185.8	76.9	65.41	11.1	8.6	65.7	50.52	68.7	9.2	1.2	11.4	8.77	12	10.1	1.3	11	8.46	11.6	12.8	0.6	3.8	2.92	4	13	0.6	3.8	2.92	4	11.6	4.9	35.7	27.45	37.1	7.1	9.5	7.8	9.2	11.6	8.6	28.5	37	2.8	3.6	3
570	M	19.1667	183.7	82.7	59.01	22.4	19.2	63.8	52.76	66.7	22.3	3.3	11	9.1	11.6	23.7	3.4	10.5	8.68	11.1	26.6	1.2	3	2.48	3.2	27	1.2	3.1	2.56	3.2	21.2	10.1	36.2	29.94	37.6	7.4	10.3	13	10	25.8	6.4	29	39	3.5	2.5	4.9
571	M	20.25	185.3	77.1	65.76	4	3.2	71.9	55.43	76.6	8.2	1.1	12	9.25	12.6	9.3	1.2	11.5	8.87	12.1	7.6	0.4	4.6	3.55	4.9	7.7	0.4	4.7	3.62	5	3	1.3	39.1	30.15	40.7	7.9	10	11	7	13	4.4	30	35.5	3.3	3.5	3.3
572	M	19.6667	180.3	63.5	65.75	2.4	1.6	61.6	39.12	65.7	3.3	0.4	11.3	7.18	11.9	4.9	0.6	10.6	6.73	11.2	7.5	0.3	3.7	2.35	4	7.2	0.3	3.8	2.41	4.1	3	1	32.2	20.45	33.5	6.7	9.2	6.8	6	6	5	24.5	35	2.6	4.7	1.8
573	M	19.5833	191.8	101.7	56.93	24.9	26.2	75.5	76.78	79.1	22.9	4.4	13.8	14.03	14.6	24.2	4.5	13.3	13.53	14	28.1	1.5	3.6	3.66	3.8	30.5	1.7	3.6	3.66	3.8	24.9	14.2	41.2	41.9	42.8	7.1	11	19.8	14	30.4	10.2	33	44	3.9	1.7	6.1
574	M	19.5833	176.5	83.2	58.65	19.3	15.9	63.6	52.92	66.6	11.4	1.6	11.9	9.9	12.6	13.1	1.8	11.4	9.48	12	20.2	1	3.6	3	3.8	22	1	3.4	2.83	3.7	23.3	10.5	33.3	27.71	34.6	7	10	13.2	10.8	17.2	10.2	29.5	39	3.7	1.3	4.2
576	M	19.25	180.5	81.8	61.98	15.9	13.1	66.2	54.15	69.3	18.1	2.6	11.2	9.16	11.9	19.7	2.8	10.7	8.75	11.2	16.3	0.7	3.4	2.78	3.6	18.3	0.8	3.4	2.78	3.6	13.7	6.2	37.5	30.68	39	7.4	9.6	10.4	7	12.8	9.4	32	37.5	3.8	2.1	3.2
577	M	20.5	176.2	78.5	61.78	15.4	12	63.1	49.53	66.2	12.2	1.6	11.2	8.79	11.8	13.1	1.7	10.8	8.48	11.4	15.2	0.7	3.7	2.9	3.9	16.6	0.8	3.6	2.83	3.8	17	7.2	33.8	26.53	35.2	6.8	9.6	17.2	13	14	7.8	31	38.5	3.8	1.8	4.5
578	M	19.9167	177.9	72.4	65.41	7.4	5.6	67.3	48.73	70.6	8.8	1.2	11.5	8.33	12.1	10.6	1.4	10.9	7.89	11.5	10.6	0.5	4	2.9	4.3	10.5	0.5	4.1	2.97	4.4	5.1	2	36.8	26.64	38.3	7	9.3	8.2	7.2	7	5	31.5	35	3.6	2.9	2.3
579	M	19.3333	180.4	71	65.56	14	11.2	65.5	46.51	68.5	15.9	2.2	11.2	7.95	11.9	16.6	2.3	10.9	7.74	11.5	15.8	0.7	3.4	2.41	3.6	16.9	0.7	3.4	2.41	3.6	12.2	5.3	36.6	25.99	38.1	7	9.5	11	13	14	7.2	28	38	3.1	3.6	4
580	M	21.5833	175.3	73.5	65.21	14.9	11.8	64.4	47.33	67.5	13.5	1.9	11.2	8.23	11.8	14.6	2	10.8	7.94	11.4	14.8	0.7	3.8	2.79	4.1	14.7	0.7	3.9	2.87	4.2	15.4	6.6	34.7	25.5	36	7.1	9	11.4	5	21.4	7	31.5	35	3.7	2.3	3.9
593	M	20	181.4	76.8	65.8	8.7	6.7	66.9	51.38	70.1	7.6	1	11.7	8.99	12.4	9.3	1.2	11.1	8.52	11.7	11.2	0.5	3.9	3	4.2	12.1	0.6	3.9	3	4.1	8.2	3.4	36.3	27.88	37.7	7.2	9.5	8	9	11.4	6	28	37	3.2	2.9	3
594	M	19.25	187	70.3	65.43	10.7	7.5	60	42.18	62.8	9.8	1.3	11	7.73	11.6	10.9	1.4	10.4	7.31	11	16.2	0.6	3	2.11	3.1	16	0.6	3	2.11	3.2	9.8	3.7	32.6	22.92	33.9	7.4	9.4	6.8	6.8	6.8	5	26	36.5	2.7	4.8	2
595	M	19	186	77.8	63.75	12.8	10	64.8	50.41	67.8	14.3	2	11.2	8.71	11.8	14.4	2	11	8.56	11.6	15.6	0.7	3.3	2.57	3.5	16.9	0.7	3.3	2.57	3.5	11.2	4.7	36	28.01	37.4	7.3	9.4	7	5	6.2	3.6	30.5	38.5	3.6	3.6	1.7
596	M	19.8333	182.6	88.4	64.14	12.5	11.1	73.8	65.24	77.4	9.9	1.5	12.9	11.4	13.7	11.7	1.7	12.3	10.87	13	14.2	0.8	4.4	3.89	4.6	15.3	0.8	4.4	3.89	4.6	13.1	6.3	39.8	35.18	41.4	8	9.6	9.8	9.6	11	9	32	41	4.1	1.7	3.2
597	M	19	188.7	89.2	59.87	18.3	16.3	69.6	62.08	72.9	20.2	3.2	11.8	10.53	12.5	22.1	3.3	11.2	9.99	11.8	19.5	0.9	3.5	3.12	3.7	20.6	1	3.5	3.12	3.8	16.2	7.9	39.6	35.32	41.2	7.2	10.6	12	17	19.2	21.2	32	40	2.8	2.6	4.8
598	M	19.3333	174.8	56.7	65.78	10.2	5.8	48.8	27.67	50.9	10.6	1	8.2	4.65	8.6	11.7	1.1	7.7	4.37	8.1	16.3	0.5	2.4	1.36	2.5	15.1	0.5	2.5	1.42	2.6	8.7	2.8	28	15.88	29.1	6.1	8.8	9	7	12.4	5.6	24.5	31	2.2	5	3
599	M	19.75	177.4	60.2	65.93	1.7	1	55.6	33.47	59.2	1.7	0.2	10.4	6.26	11	3.3	0.4	9.8	5.9	10.3	6.4	0.2	3.3	1.99	3.5	6.8	0.3	3.3	1.99	3.5	3	0.9	28.8	17.34	29.9	6.4	9	7.4	8.2	8.6	6.8	24	35.5	2.5	4.8	2.5
600	M	20.5	186.3	81.9	62.15	15.2	12.5	66.3	54.3	69.5	12.5	1.7	11.5	9.42	12.1	12.8	1.7	11.2	9.17	11.8	15	0.7	3.8	3.11	4.1	15.9	0.8	3.8	3.11	4.1	16.8	7.6	36	29.48	37.4	7.1	9.3	9.4	9.2	13	7.8	28	39	3	3.1	3.3
601	M	20.25	170.7	68.9	65.02	11.2	7.7	58.4	40.24	61.2	8.1	1	10.8	7.44	11.4	9.8	1.2	10.2	7.03	10.7	13.9	0.6	3.3	2.27	3.5	14	0.6	3.3	2.27	3.5	12	4.4	30.8	21.22	32.1	7	9.3	10.4	9.4	12.6	9.6	28	38	3.7	2.1	3.4
602	M	19.6667	189	81.1	64.12	12.4	10.1	67.9	55.07	71	10.1	1.4	11.7	9.49	12.3	11.2	1.5	11.2	9.08	11.8	12.6	0.6	4	3.24	4.2	13.4	0.7	4	3.24	4.2	13.4	6	37	30.01	38.5	7.2	10	12.4	13.6	20.6	8.8	29	38	2.7	3.6	4.7
603	M	20.4167	175.6	67.3	65.58	8.8	6.3	62	41.73	64.9	10.7	1.3	10.5	7.07	11.1	11.3	1.4	10.2	6.86	10.7	11.7	0.5	3.6	2.42	3.8	10.3	0.5	3.8	2.56	4.1	6.9	2.6	33.9	22.81	35.2	6.5	9.3	8.2	7.8	15.6	8.2	30	36.5	3.5	3.3	3.3
604	M	18.9167	179	88.8	59.23	19	16.9	68.7	61.01	71.9	20.7	3.2	11.7	10.39	12.3	23.8	3.6	10.8	9.59	11.4	18.2	0.8	3.6	3.2	3.8	19.9	1	3.6	3.2	3.8	17	8.3	39	34.63	40.6	6.6	9.4	17.4	11.2	9.8	10	26	38.5	2.9	1	4
605	M	20.1667	177.5	64.5	65.99	8.2	5.4	58	37.41	60.8	7	0.8	10.4	6.71	10.9	7.9	0.9	9.9	6.39	10.5	11.7	0.5	3.2	2.06	3.4	11.1	0.4	3.3	2.13	3.5	7.9	2.8	31.2	20.12	32.5	6.8	9.1	8.6	5	7.8	3.4	26.5	35	3.1	4.1	2.2
606	M	21.6667	183.6	67.7	65.24	9.8	6.9	60.3	40.82	63.1	9	1.1	10.4	7.04	11	9	1.1	10.2	6.91	10.7	13.3	0.5	3.3	2.23	3.5	12.2	0.5	3.4	2.3	3.6	9.8	3.7	33	22.34	34.3	7.3	9.5	8.4	9	9	11.8	26	36	2.4	4.6	2.8
610	M	19	178.4	69.3	65.08	11.1	7.7	58.9	40.82	61.6	11.7	1.5	10.5	7.28	11.1	12.2	1.5	10.2	7.07	10.7	13.6	0.5	3.1	2.15	3.3	16	0.6	3	2.08	3.2	9.8	3.6	32.1	22.25	33.4	6.9	9.6	8.4	14.2	8.4	5.8	29.8	37.8	3.4	3.5	3.3
611	M	20.75	188.2	86.8	64.86	11.4	9.9	73.3	63.62	76.9	11.6	1.7	12.2	10.59	12.9	12.8	1.8	11.8	10.24	12.4	12.2	0.7	4.4	3.82	4.7	12.5	0.7	4.5	3.91	4.8	10.7	5.1	40.4	35.07	42.1	7.6	10.4	11.6	7	8	6.2	33.2	37.7	3.7	2.8	2.8
612	M	19	178.4	74.4	59.01	19.5	14.5	57.2	42.56	59.9	20.9	2.7	9.7	7.22	10.2	23.1	2.9	9.1	6.77	9.6	22.8	0.9	2.8	2.08	2.9	23	0.9	2.8	2.08	3	17.3	7.2	32.8	24.4	34.2	7	9.7	14	14.6	18.2	10.8	28	36.3	2.8	2.7	4.7
613	M	22.75	179	73.4	60.9	16.9	12.4	58.2	42.72	61	11.9	1.5	10.5	7.71	11.1	13.4	1.6	10.1	7.41	10.6	15.9	0.7	3.3	2.42	3.5	16.3	0.7	3.3	2.42	3.5	19.7	7.9	31	22.75	32.2	7.2	10.3	8.8	8.8	14.8	5	31.5	37.5	3.9	3	3.4
614	M	18.25	180.9	68.6	62.68	14.5	10	56.1	38.48	58.7	14.2	1.7	10	6.86	10.5	15.8	1.9	9.4	6.45	9.9	19.1	0.7	2.7	1.85	2.9	20.9	0.8	2.7	1.85	2.9	13.2	5	31.3	21.47	32.5	7.2	10	6.6	8.4	6.8	4	26.4	35.6	3	4	2.2
615	M	19.1667	169	68.3	63.1	13.7	9.4	56.4	38.52	58.9	14.8	1.8	9.8	6.69	10.4	15.6	1.8	9.4	6.42	9.9	15.8	0.6	2.9	1.98	3	17.7	0.7	2.9	1.98	3	12.2	4.5	31.4	21.45	32.6	6.8	9.4	11.4	6.2	11	6	31	36.5	4.2	1.9	3
616	M	19.75	180.2	66.7	61.47	16.1	10.7	53.5	35.68	56	18	2	8.5	5.67	9	18	1.9	8.3	5.54	8.7	21.4	0.7	2.5	1.67	2.7	20.1	0.7	2.6	1.73	2.8	14.1	5.4	31.6	21.08	32.8	6.7	9.3	11.4	8.8	20.4	6.6	28	33.2	2.6	4.2	4.2
